# Supplementary material for: Histone H2A.Z Suppression of Interferon-Stimulated Transcription and Antiviral Immunity Is Modulated by GCN5 and BRD2
Source: iScience. 2018 Jul 20;6:68–82. doi: 10.1016/j.isci.2018.07.013 (PMC6137307; doi:10.1016/j.isci.2018.07.013)
Supplement: Table S1. ChIP-Seq Results of STAT1, STAT2, and IRF9 Reads, Related to Figure 1 — Sequence reads of STAT1, STAT2, and IRF9 ChIP-seq from HeLa cells either mock-treated or IFNα-treated for 2 hr. Peaks were generated from MACS analysis, and differential ChIP-seq peaks from IFNα-treated STAT1, STAT2, and IRF9 are annotated. [file mmc2.xlsx]

## Sheet: ChIP-seq
	STAT1		STAT2		IRF9		INPUT
	Mock	IFN	Mock	IFN	Mock	IFN
Total Reads Mapped	13586577	22440449	17324511	15590548	16242700	13510886	17927477
Unique Reads	8081674	13144306	11344570	10344514	9528712	7980137	N/A
Peaks (4-fold over INPUT)	617	5714	2262	4158	1511	3212	N/A
Diff peak (2-fold over Mock)	2531		3209		2129		N/A
Table S1. ChIP-seq results of STAT1, STAT2 and IRF9 reads, Related to Figure 1
Sequence reads of STAT1, STAT2 and IRF9 ChIP-seq from HeLa cells either mock-treated or IFNa-treated for 2h. Peaks were generated from MACS analysis and differential ChIP-seq peaks from IFNa-treated STAT1, STAT2 and IRF9 are annotated.

## Sheet: STAT1-IFNa
Table S1_STAT1_IFNa, Related to Figure 1
Symbol	RefSeq	Chr	Start	End	Fold Enrichment	FDR %
ISG15	NM_005101	chr1	948327	949256	130.62	0
IRF9	NM_006084	chr14	24630067	24630978	98.35	0
DDX60	NM_017631	chr4	169239518	169240535	79.52	0
NAPA	NM_003827	chr19	48018353	48019330	70.24	0
HERC6	NM_017912	chr4	89300357	89300832	64.08	0
LOC100419583	NR_125376	chr15	45020705	45021563	62.54	0
IFI6	NM_002038	chr1	27998338	27999391	58.45	0
STAT1	NM_007315	chr2	191884193	191885505	58.11	0
STAT2	NM_005419	chr12	56753952	56754458	57.57	0
ODF3B	NM_001014440	chr22	50977633	50978399	53.01	0
PLSCR1	NM_021105	chr3	146261913	146262976	51.38	0
DDX60L	NM_001012967	chr4	169401161	169402443	49.75	0
PARP9	NM_031458	chr3	122282733	122283575	49.29	0
DDX58	NM_014314	chr9	32525803	32526828	45.88	0
SHISA5	NM_016479	chr3	48514023	48514942	44.36	0
SP110	NM_004509	chr2	231084361	231085063	43.13	0
TAP1	NM_000593	chr6	32821420	32821822	43.13	0
IDO2	NM_194294	chr8	39848118	39849081	42.3	0
IFIT3	NM_001549	chr10	91087333	91088228	40.66	0
CCNL1	NM_020307	chr3	156892381	156893251	39.43	0
OAS3	NM_006187	chr12	113375820	113376841	39.25	0
OAS1	NM_002534	chr12	113344513	113345011	38.74	0
ADAR	NM_001111	chr1	154580213	154580890	38.12	0
NMI	NM_004688	chr2	152146044	152146809	37.53	0
BST2	NM_004335	chr19	17516226	17517062	36.7	0
PNPT1	NM_033109	chr2	55920487	55921377	36.7	0
HLA-E	NM_005516	chr6	30456883	30457592	35.76	0
OAS2	NM_002535	chr12	113415934	113416645	35.73	0
LOC101927282	NR_110753	chr4	131484620	131485318	34.5	0
LINC01270	NM_001025463	chr20	48908782	48909715	33.36	0
PITPNM2	NM_020845	chr12	123625964	123626871	33.27	0
APOL6	NM_030641	chr22	36044214	36044903	31.81	0
MYO10	NM_012334	chr5	17013088	17013537	31.55	0
C1S	NM_001734	chr12	7167260	7168222	31.43	0
PARP10	NM_032789	chr8	145060400	145060880	30.81	0
MAD2L1BP	NM_014628	chr6	43597497	43598087	29.57	0
TVP23A	NM_001079512	chr16	10922538	10923362	28.54	0
EFNA5	NM_001962	chr5	107338477	107339458	28.54	0
CPEB3	NM_014912	chr10	93970637	93971375	28.34	0
PRM1	NM_002761	chr16	11406525	11407149	28.34	0
NLRC5	NM_032206	chr16	57023211	57023947	28.34	0
IFI16	NM_005531	chr1	158979161	158980119	28.19	0
TMEM140	NM_018295	chr7	134832265	134833244	27.53	0
UBFD1	NM_019116	chr16	23568622	23569074	27.11	0
LOC100506497	NR_038965	chr7	29057269	29057978	26.55	0
NEURL3	NM_001080535	chr2	97151743	97152369	25.88	0
PARP14	NM_017554	chr3	122399438	122400013	25.88	0
MX1	NM_002462	chr21	42792346	42792702	25.55	0
SLFN5	NM_144975	chr17	33571194	33571758	25.28	0
NT5E	NM_002526	chr6	86168814	86169780	25.26	0
GPAM	NM_020918	chr10	113632347	113632985	24.79	0
IFITM1	NM_003641	chr11	313804	314192	24.64	0
C6orf62	NM_030939	chr6	24721540	24722185	24.64	0
CBX3P2	NR_033754	chr18	2641629	2642133	24.47	0
TGM2	NM_004613	chr20	36751280	36751964	24.24	0
UBE2L6	NM_004223	chr11	57333383	57334257	23.45	0
WARS	NM_004184	chr14	100841370	100842228	23.45	0
GBP1	NM_002053	chr1	89530696	89531511	23.41	0
BCAR3	NM_003567	chr1	94219321	94220379	23.14	0
IFI44	NM_006417	chr1	79114970	79115690	22.88	0
MIR4257	NR_036211	chr1	150534457	150535067	22.84	0
ALPK2	NM_052947	chr18	56208603	56209285	21.88	0
IFI44L	NM_006820	chr1	79085535	79086453	21.41	0
XAF1	NM_017523	chr17	6658899	6659822	20.95	1.32
HINT1	NM_005340	chr5	129885368	129886009	20.95	0
TRIM22	NM_006074	chr11	5710640	5711197	20.52	0
CLCN6	NM_001286	chr1	11850478	11851333	20.39	0
IFIT2	NM_001547	chr10	91055045	91056121	20.39	0
IRF1	NM_002198	chr5	131832438	131833153	20.39	0
RNF213	NM_020914	chr17	78228518	78228969	20.32	0
ZC3HAV1	NM_020119	chr7	138793702	138795040	19.81	0
MRPL30	NM_016503	chr2	99797320	99798139	19.72	0
MIR4269	NR_036229	chr2	240201904	240202307	19.72	0
MB21D2	NM_178496	chr3	192610650	192611458	19.72	0.64
CEBPD	NM_005195	chr8	48572288	48572949	19.72	0
GBP5	NM_052942	chr1	89739914	89740516	19.57	0
MX2	NM_002463	chr21	42733518	42734221	19.37	0
ICE1	NM_015325	chr5	5522944	5523733	19.32	0
PRR16	NM_016644	chr5	119474792	119475467	19.14	0
SPATS2L	NM_015535	chr2	201248334	201248983	19.03	0
KRT82	NM_033033	chr12	52809960	52811449	18.64	0
USP18	NM_017414	chr22	18632692	18633122	18.48	0
TNFSF10	NM_003810	chr3	172303894	172304574	18.48	2.02
TMEM242	NM_018452	chr6	157638847	157639559	18.48	0
WDR74	NM_018093	chr11	62608753	62609338	18.35	0
LINC00670	NR_034144	chr17	12425998	12426773	18.24	0
CCDC81	NM_021827	chr11	86153296	86154179	18.04	0
ANXA2R	NM_001014279	chr5	43039481	43041316	17.9	0
MAP2	NM_002374	chr2	210360288	210361204	17.67	0
IFI27	NM_005532	chr14	94576690	94577228	17.62	0
PCOLCE2	NM_013363	chr3	142593453	142594025	17.56	1.15
LINC00921	NR_033904	chr16	3313587	3314469	17.48	0
TRIT1	NM_017646	chr1	40357791	40358464	17.25	1.23
ZZZ3	NM_015534	chr1	78137520	78138139	17.25	0
TPM4	NM_003290	chr19	16199343	16199868	17.25	0
PRKD2	NM_016457	chr19	47217714	47218323	17.25	1.11
IFIH1	NM_022168	chr2	163175043	163175618	17.25	0
KIF2A	NM_004520	chr5	61601096	61601881	17.25	0
VIPR2	NM_003382	chr7	159005778	159006382	17.25	0
KLF9	NM_001206	chr9	73215713	73216567	17.25	3.74
GLRA2	NM_002063	chrX	14429375	14429973	17.25	1.18
CCL5	NM_002985	chr17	34216869	34217555	17.13	0
MIR21	NR_029493	chr17	57863400	57864573	16.99	0
ZBTB38	NM_152535	chr3	141012792	141013842	16.82	0
MYH10	NM_005964	chr17	8456779	8457330	16.79	0
LINC00673	NR_036488	chr17	70403158	70403986	16.79	0
SOCS1	NM_003745	chr16	11352829	11353555	16.73	1.23
CCL8	NM_005623	chr17	32641259	32641744	16.53	0
AK2	NM_001625	chr1	33476764	33477374	16.31	0
ITGB4	NM_000213	chr17	73696345	73697197	16.31	0
KIF13A	NM_022113	chr6	17910321	17910904	16.31	0
IFIT5	NM_012420	chr10	91174054	91174714	16.2	0
SUMO1	NM_003352	chr2	203114219	203114745	16.15	0
ARID1A	NM_006015	chr1	26991174	26991786	16.02	0
HFE2	NM_145277	chr1	145395463	145395792	16.02	0
ACAT1	NM_000019	chr11	107940703	107941119	16.02	1.44
LINC00871	NR_102699	chr14	46914913	46915820	16.02	1.89
STAT3	NM_003150	chr17	40540596	40541274	16.02	2.03
MIR5010	NR_049808	chr17	40675252	40675823	16.02	3.7
RAB31	NM_006868	chr18	9753654	9754251	16.02	1.19
SLC1A5	NM_005628	chr19	47309950	47310568	16.02	1.8
LOC100630918	NR_038942	chr2	85737986	85738630	16.02	1.8
CHL1	NM_006614	chr3	215497	216001	16.02	1.29
EFHB	NM_144715	chr3	19876736	19877376	16.02	1.46
RASSF1	NM_007182	chr3	50378712	50379483	16.02	1.12
USP13	NM_003940	chr3	179413337	179413980	16.02	1.44
MCCC1	NM_020166	chr3	182839746	182840374	16.02	2.05
LACE1	NM_145315	chr6	108615453	108615841	16.02	1.98
PTPRK	NM_002844	chr6	128891324	128892264	16.02	0
BET1	NM_005868	chr7	93812077	93812989	16.02	0
LY6E	NM_002346	chr8	144107691	144108335	16.02	0
MIR4735	NR_039888	chr1	196527484	196527932	15.9	0
SAMD9	NM_017654	chr7	92746903	92748091	15.86	0
TSHZ2	NM_173485	chr20	51657180	51658069	15.63	1.43
MECOM	NM_004991	chr3	168879462	168879829	15.59	1.52
MOV10	NM_020963	chr1	113217099	113217676	15.53	1.78
LMNA	NM_005572	chr1	156085569	156086445	15.51	1.42
IFIT3	NM_001549	chr10	91091786	91092595	15.5	0
DHX58	NM_024119	chr17	40264532	40264971	15.5	0
KIAA0825	NM_173665	chr5	93769036	93769831	15.5	0
PSMB8-AS1	NR_037173	chr6	32811551	32812355	15.5	1.79
LOC101928161	NR_110294	chr2	134084187	134084760	15.43	1.45
CP	NM_000096	chr3	148963211	148963880	15.43	1.29
TSG101	NM_006292	chr11	18523202	18523740	15.41	1.15
CD59	NM_000611	chr11	33744814	33745461	15.29	1.09
MIR3692	NR_037463	chr6	157956815	157957675	15.29	1.14
DCP2	NM_152624	chr5	112386101	112386781	15.17	0
MGC34796	NR_073400	chr1	62051227	62051922	15.15	1.77
LINC00114	NM_001001789	chr21	40159478	40160178	15.03	0
STAT1	NM_007315	chr2	191878151	191878675	15.02	1.16
PHACTR4	NM_023923	chr1	28764213	28765165	14.91	1.56
ICMT	NM_012405	chr1	6294218	6294856	14.79	1.48
TMCC2	NM_014858	chr1	205188692	205189111	14.79	1.4
GALNT2	NM_004481	chr1	230248720	230249513	14.79	6
SVIL	NM_003174	chr10	30141157	30141542	14.79	3.5
MBL2	NM_000242	chr10	54969008	54969645	14.79	6.35
LINC00845	NR_108052	chr10	62812527	62813162	14.79	1.5
RIC3	NM_024557	chr11	8181937	8182488	14.79	1.95
CD82	NM_002231	chr11	44619408	44619797	14.79	3.5
PEX5	NM_000319	chr12	7331763	7332391	14.79	0.68
MSRB3	NM_198080	chr12	65733448	65734051	14.79	1.19
TSPAN8	NM_004616	chr12	71436590	71436943	14.79	1.98
MICU2	NM_152726	chr13	22142525	22142897	14.79	3.5
GNG2	NM_053064	chr14	52363913	52364330	14.79	1.72
ACTN1-AS1	NR_073422	chr14	69488334	69488878	14.79	4.17
STX4	NM_004604	chr16	31033547	31034329	14.79	5.74
BCKDK	NM_005881	chr16	31118929	31119440	14.79	1.27
CDH8	NM_001796	chr16	62854099	62854805	14.79	1.05
PLXDC1	NM_020405	chr17	37295206	37295814	14.79	2.53
WNT9B	NM_003396	chr17	44938502	44939082	14.79	5.66
ARMC7	NM_024585	chr17	73101972	73102481	14.79	3.98
BAIAP2	NM_006340	chr17	79023742	79024613	14.79	5.7
LDLR	NM_000527	chr19	11196182	11196563	14.79	3.5
MYCNOS	NM_006316	chr2	16234241	16234863	14.79	1.76
RBM43	NM_198557	chr2	152118207	152118726	14.79	3.73
LOC101927619	NR_110267	chr2	199668094	199668431	14.79	1.06
SP100	NM_003113	chr2	231280747	231281391	14.79	3.44
GTSF1L	NM_176791	chr20	42405830	42406619	14.79	1.81
PARVG	NM_022141	chr22	44542187	44542952	14.79	7.12
BSN-AS2	NR_038866	chr3	49560331	49560761	14.79	1.3
C3orf58	NM_173552	chr3	144503219	144503615	14.79	3.5
KLHL6-AS1	NR_046687	chr3	183265236	183265956	14.79	0.65
LEPREL1	NM_018192	chr3	189767629	189768271	14.79	3.48
KCTD16	NM_020768	chr5	144000846	144001530	14.79	1.98
PHYKPL	NM_153373	chr5	177695562	177696148	14.79	1.84
XPO5	NM_020750	chr6	43538879	43539419	14.79	1.08
RNGTT	NM_003800	chr6	89632518	89633035	14.79	2.21
FOXK1	NM_001037165	chr7	4660063	4660414	14.79	1.98
WBSCR28	NM_182504	chr7	73314183	73314790	14.79	2.56
GS1-259H13.2	NM_001195541	chr7	99197349	99198042	14.79	8.24
LOC349160	NR_046103	chr7	136933575	136934135	14.79	6.63
NACAP1	NM_032031	chr8	102409014	102409411	14.79	3.5
IER5L	NM_203434	chr9	131989526	131989986	14.79	3.15
ITM2A	NM_004867	chrX	78871922	78872295	14.79	3.5
VSTM2A-OT1	NR_038994	chr7	54685296	54685897	14.75	1.19
MIR708	NR_030598	chr11	78887913	78888291	14.73	2.05
FAM124B	NM_024785	chr2	225343737	225344229	14.73	3.06
MX1	NM_002462	chr21	42797592	42798442	14.68	1.49
STEAP1B	NM_207342	chr7	22511989	22512579	14.48	3.83
SPTSSA	NM_138288	chr14	34965875	34966689	14.42	3.29
CREM	NM_001881	chr10	35484543	35484984	14.39	1.18
TRIM25	NM_005082	chr17	54991133	54991755	14.39	6.47
STPG2-AS1	NR_102713	chr4	98032094	98033031	14.39	5.16
MIR146A	NR_029701	chr5	159925049	159925602	14.39	1.38
LOC100505912	NR_037877	chr4	22392171	22392874	14.37	1.92
BSCL2	NM_032667	chr11	62476981	62477653	14.27	1.9
SPTSSA	NM_138288	chr14	34848602	34849527	14.27	4.11
LOC101927406	NR_110222	chr2	194661621	194662016	14.27	1.82
LSM14B	NM_144703	chr20	60699416	60699932	14.27	0.68
AGBL3	NM_178563	chr7	134675228	134675984	14.27	1.81
SPATS2L	NM_015535	chr2	201273019	201273822	14.18	4.12
MIR6784	NR_106842	chr17	43170345	43170972	13.98	1.28
ZCCHC2	NM_017742	chr18	60173106	60174134	13.98	0
MUC1	NM_002456	chr1	155162683	155163644	13.88	0.64
MIR1284	NR_031697	chr3	71552788	71553577	13.86	1.97
TECRL	NM_001010874	chr4	64803703	64804493	13.86	0
FLJ13224	NM_024799	chr12	31411261	31411825	13.85	3.83
TRAPPC3	NM_014408	chr1	36607682	36608434	13.59	1.4
SLC19A2	NM_006996	chr1	169450647	169451162	13.59	5.09
TPBGL	NM_001195528	chr11	74946699	74947519	13.59	3.79
TNFRSF1A	NM_001065	chr12	6444979	6446092	13.59	0
MIR8065	NR_107032	chr16	5704807	5705528	13.59	0.69
FTO-IT1	NR_103838	chr16	53986095	53986895	13.59	5.64
PSMD14	NM_005805	chr2	162138479	162139357	13.59	2.06
NCOA7	NM_181782	chr6	126101459	126101898	13.59	3.39
NCOA7	NM_181782	chr6	126239895	126240700	13.59	4.08
TWIST1	NM_000474	chr7	18922393	18922778	13.59	3.97
TYRP1	NM_000550	chr9	12244923	12245869	13.59	2.35
UBE4B	NM_006048	chr1	10155352	10155847	13.55	5.73
MAP3K6	NM_004672	chr1	27681546	27681907	13.55	3.5
NEGR1	NM_173808	chr1	72752190	72752846	13.55	1.71
AK5	NM_012093	chr1	77791008	77791674	13.55	1.89
GNG5	NM_005274	chr1	84971888	84972502	13.55	4.18
SLC25A24	NM_013386	chr1	108711333	108711937	13.55	3.77
OAZ3	NM_016178	chr1	151718659	151719032	13.55	4.84
HRNR	NM_001009931	chr1	152193486	152194279	13.55	6
MIR8083	NR_107050	chr1	153670529	153671140	13.55	5.87
BGLAP	NM_199173	chr1	156199813	156200458	13.55	3.41
MEF2D	NM_005920	chr1	156441379	156442012	13.55	1.95
GS1-279B7.1	NR_038424	chr1	185302191	185302740	13.55	1.04
ATF3	NM_001674	chr1	212693627	212694255	13.55	6.24
KIF26B	NM_018012	chr1	245289853	245290584	13.55	4.22
LOC102723439	NR_120673	chr10	76342323	76343062	13.55	3.89
WAPAL	NM_015045	chr10	88283212	88283579	13.55	4.84
STK33	NM_030906	chr11	8474384	8475085	13.55	5.68
LDHC	NM_002301	chr11	18440493	18441053	13.55	6.63
DGKZ	NM_003646	chr11	46340757	46341149	13.55	4.84
SMTNL1	NM_001105565	chr11	57311124	57311690	13.55	6.78
MAP6	NM_033063	chr11	75370638	75371255	13.55	4.24
FAM181B	NM_175885	chr11	82284724	82285340	13.55	6.21
FAM19A2	NM_178539	chr12	61745661	61746218	13.55	7.11
LRRC10	NM_201550	chr12	70015411	70015780	13.55	4.84
NAP1L1	NM_004537	chr12	76548441	76549073	13.55	6.29
CHST11	NM_018413	chr12	104872263	104872801	13.55	3.25
SIRT4	NM_012240	chr12	120729142	120729842	13.55	1.06
LINC00332	NR_046870	chr13	40525643	40526209	13.55	4.99
GPC6	NM_005708	chr13	93713694	93714288	13.55	8.25
ATG14	NM_014924	chr14	55881011	55881591	13.55	3.67
SLC35F4	NM_001080455	chr14	58432112	58432493	13.55	4.84
TMEM30B	NM_001017970	chr14	61635112	61635619	13.55	5.94
FOXN3	NM_005197	chr14	89741636	89742017	13.55	4.84
ZNF774	NM_001004309	chr15	90894792	90895341	13.55	6.56
OR1F2P	NR_002169	chr16	3264229	3264994	13.55	7.12
TMEM114	NM_001146336	chr16	8155007	8155626	13.55	3.08
SOCS1	NM_003745	chr16	11330178	11330719	13.55	6.33
ERCC4	NM_005236	chr16	13704986	13705444	13.55	3.27
NPIPA7	NM_001282507	chr16	16956563	16956937	13.55	4.84
GSG1L	NM_144675	chr16	27978282	27978705	13.55	3.82
FAM192A	NM_024946	chr16	57206805	57207205	13.55	3.43
APOOP5	NR_028471	chr16	59364023	59364469	13.55	1.21
MIR7854	NR_107008	chr16	81578947	81579914	13.55	3.79
GSG2	NM_031965	chr17	3662668	3663252	13.55	1.87
NDEL1	NM_030808	chr17	8338549	8339043	13.55	1.35
AA06	NR_037584	chr17	31864239	31864709	13.55	4.88
PSMB3	NM_002795	chr17	36908813	36909416	13.55	3.8
C17orf67	NM_001085430	chr17	54834347	54834916	13.55	1.73
TRIM25	NM_005082	chr17	54992849	54993473	13.55	0.68
SCARNA20	NR_002999	chr17	58322727	58323114	13.55	4.84
NPB	NM_148896	chr17	79863840	79864233	13.55	4.84
ZNF521	NM_015461	chr18	22803789	22804149	13.55	3.5
TMX3	NM_019022	chr18	65793302	65793852	13.55	4.6
LINGO3	NM_001101391	chr19	2317447	2317981	13.55	4.08
ZNF556	NM_024967	chr19	2858442	2858941	13.55	3.91
C3	NM_000064	chr19	6723140	6723514	13.55	4.84
LOC100505715	NR_038334	chr19	44401419	44401923	13.55	1.86
SLC1A4	NM_003038	chr2	65201583	65202001	13.55	1.7
TGFBRAP1	NM_004257	chr2	105944727	105945202	13.55	3.46
TMEM185B	NM_024121	chr2	120977285	120977665	13.55	4.84
B3GALT1	NM_020981	chr2	168569026	168569528	13.55	3.84
METAP1D	NM_199227	chr2	172876700	172877082	13.55	4.84
LOC101927406	NR_110222	chr2	194538647	194538981	13.55	1.98
CCDC140	NM_153038	chr2	223146550	223147186	13.55	1.91
GGTLC1	NM_080920	chr20	23982135	23983075	13.55	3.81
UBE2C	NM_007019	chr20	44445814	44446290	13.55	3.44
PLTP	NM_006227	chr20	44544931	44545276	13.55	3.5
ZMYND8	NM_012408	chr20	46001507	46002069	13.55	3.89
LINC00494	NR_026958	chr20	47096039	47096713	13.55	5.68
BCAS4	NM_017843	chr20	49429719	49430051	13.55	1.98
RTDR1	NM_014433	chr22	23474200	23474593	13.55	4.84
LINC01315	NR_120595	chr22	42792535	42793115	13.55	3.67
MCAT	NM_014507	chr22	43529883	43530534	13.55	5.08
IQSEC1	NM_014869	chr3	13256662	13257639	13.55	1.03
MIR3714	NR_037465	chr3	16991193	16991787	13.55	1.24
UBE2E2	NM_152653	chr3	22821257	22821795	13.55	3.25
TGFBR2	NM_003242	chr3	30579222	30579637	13.55	3.77
GSK3B	NM_002093	chr3	119695976	119696652	13.55	2.07
LOC101927123	NR_110147	chr3	127101802	127102372	13.55	5.1
PIK3R4	NM_014602	chr3	130430016	130430680	13.55	6.88
PPP2R3A	NM_002718	chr3	135730072	135730788	13.55	1.97
ARMC8	NM_014154	chr3	137951416	137952067	13.55	5.08
KCNMB2	NM_005832	chr3	178529142	178529559	13.55	3.69
SOX2-OT	NR_004053	chr3	180771518	180772277	13.55	5.16
IGF2BP2	NM_006548	chr3	185491680	185492071	13.55	4.84
LOC253573	NR_033844	chr3	186174169	186174651	13.55	5.07
ST6GAL1	NM_003032	chr3	186737263	186737927	13.55	1.91
UTS2B	NM_198152	chr3	191080280	191080839	13.55	3.4
FGF12	NM_004113	chr3	192496186	192496595	13.55	3.75
NOP14-AS1	NR_015453	chr4	2940791	2941395	13.55	3.77
LPHN3-AS1	NR_110595	chr4	63353675	63354100	13.55	1.9
NFKB1	NM_003998	chr4	103481670	103482118	13.55	4.16
PRSS48	NM_183375	chr4	152195259	152195944	13.55	3.92
TLL1	NM_012464	chr4	167177190	167177860	13.55	3.8
ZFP42	NM_174900	chr4	188923931	188924459	13.55	4.29
GPBP1	NM_022913	chr5	56487827	56488434	13.55	1.54
ARSB	NM_000046	chr5	78281331	78281698	13.55	4.84
LINC01340	NR_105028	chr5	97166019	97166414	13.55	4.84
SLC22A23	NM_015482	chr6	3517450	3518208	13.55	7.14
BMP6	NM_001718	chr6	7696084	7696754	13.55	1.85
HULC	NR_004855	chr6	9241662	9242184	13.55	6.01
SAPCD1	NM_001039651	chr6	31728264	31728606	13.55	3.5
CITED2	NM_006079	chr6	139691420	139692020	13.55	3.95
STXBP5	NM_139244	chr6	147492775	147493220	13.55	2.35
LOC101929239	NR_110871	chr6	163467808	163468375	13.55	5.05
MPC1	NM_016098	chr6	166798067	166798423	13.55	3.5
NOD1	NM_006092	chr7	30518756	30519288	13.55	6.26
STARD3NL	NM_032016	chr7	38125278	38125800	13.55	6.01
MPLKIP	NM_138701	chr7	40143222	40143651	13.55	3.96
STK17A	NM_004760	chr7	43695108	43695821	13.55	6.16
NUDCD3	NM_015332	chr7	44541295	44541919	13.55	4.03
PSPH	NM_004577	chr7	56090119	56090549	13.55	4.06
NUP205	NM_015135	chr7	135242821	135243715	13.55	0
SLC37A3	NM_032295	chr7	140015833	140016566	13.55	4.59
CNTNAP2	NM_014141	chr7	145398037	145398355	13.55	1.98
ZNF767P	NM_024910	chr7	149323646	149324298	13.55	0.63
CHRNA2	NM_000742	chr8	27328167	27328605	13.55	1.99
NRG1-IT3	NR_047475	chr8	32339015	32339752	13.55	4.62
ADAM2	NM_001464	chr8	39640922	39641329	13.55	3.82
PXDNL	NM_144651	chr8	52717328	52717848	13.55	5.83
RALYL	NM_173848	chr8	85231540	85232308	13.55	7
LOC101927798	NR_125422	chr8	134798100	134798670	13.55	5.1
KLF4	NM_004235	chr9	110444219	110444843	13.55	7.65
SCAI	NM_173690	chr9	127895164	127895737	13.55	7.1
STS	NM_000351	chrX	7339081	7339635	13.55	4.91
MID1IP1	NM_021242	chrX	38617658	38618047	13.55	4.84
TBX3	NM_005996	chr12	115702366	115702963	13.43	3.83
WDR1	NM_005112	chr4	10136754	10137628	13.4	1.33
GRIA1	NM_000827	chr5	152737966	152738464	13.3	1.51
DNASE1L3	NM_004944	chr3	58171613	58172174	13.28	3.71
PODXL	NM_005397	chr7	131230818	131231375	13.28	1.87
LOC102724927	NR_120311	chr16	4010511	4011160	13.27	0
FAM57B	NM_031478	chr16	30041188	30041581	13.25	3.84
LINC00028	NR_024358	chr20	30084713	30085269	13.25	3.88
LINC01333	NR_105010	chr5	73631919	73632679	13.25	3.75
RAMP3	NM_005856	chr7	45243334	45244103	13.25	1.7
LOC101926897	NR_120416	chr13	58894743	58895395	13.23	7.65
LOC100506172	NR_038234	chr16	73558274	73558909	13.23	1.74
IQCJ-SCHIP1-AS1	NR_121669	chr3	159458032	159458418	13.23	4.17
FNDC3B	NM_022763	chr3	171852028	171852864	13.23	1.2
KAZN	NM_015209	chr1	15248673	15249025	13.19	3.77
VANGL2	NM_020335	chr1	160383348	160383740	13.19	5.55
CTSC	NM_001814	chr11	88110452	88111065	13.19	4.15
DIAPH3-AS1	NR_046539	chr13	60649598	60650247	13.19	0
CYFIP1	NM_014608	chr15	22913667	22914022	13.19	3.77
RBFOX1	NM_018723	chr16	6462180	6462563	13.19	5.55
TIAF1	NM_004740	chr17	27394194	27394577	13.19	5.55
STT3B	NM_178862	chr3	31552279	31552833	13.19	1.36
RNF180	NM_178532	chr5	63389236	63389772	13.19	6.56
TSPYL5	NM_033512	chr8	98045157	98045608	13.19	3.48
SAMD9L	NM_152703	chr7	92776596	92777544	13.05	1.17
NUDCD1	NM_032869	chr8	110345112	110345981	13.02	0
LOC100133077	NR_121583	chr9	140793693	140794222	12.99	2.17
FTH1	NM_002032	chr11	61764294	61765087	12.97	5.63
MIR548AD	NR_039629	chr2	44756706	44757281	12.94	7.98
CAPZB	NM_004930	chr1	19726461	19727254	12.93	5.6
POU6F2	NM_007252	chr7	39073387	39074169	12.93	7.33
SLC30A1	NM_021194	chr1	211765256	211765854	12.91	1.74
SPRR1A	NM_005987	chr1	152953573	152954202	12.88	1.9
LRRK1	NM_024652	chr15	101482174	101482801	12.88	3.44
ADRA1B	NM_000679	chr5	159367710	159368102	12.88	4.16
LRRIQ3	NM_145258	chr1	74435974	74436758	12.82	8.17
FGD4	NM_139241	chr12	32719965	32720621	12.82	8.21
BTG1	NM_001731	chr12	92675942	92676198	12.82	0
HCN4	NM_005477	chr15	73688039	73688421	12.82	5.87
MC4R	NM_005912	chr18	58066249	58066910	12.82	3.78
PDE4D	NM_006203	chr5	58935796	58936452	12.82	5.96
LUCAT1	NR_103548	chr5	90620903	90621277	12.82	5.87
MYB	NM_005375	chr6	135445513	135446206	12.82	4.59
NDUFA4	NM_002489	chr7	10334265	10335003	12.82	2.15
ST7-AS2	NR_002331	chr7	116728325	116729182	12.82	1.89
AGK	NM_018238	chr7	141139283	141140021	12.82	4.04
HDAC5	NM_005474	chr17	42200077	42200642	12.72	5.87
STEAP4	NM_024636	chr7	87920825	87921443	12.69	1.93
MIR1252	NR_031700	chr12	79649021	79649866	12.66	4.16
RPRD1B	NM_021215	chr20	36704178	36704892	12.65	4.2
MIR8086	NR_107053	chr10	28590765	28591279	12.63	3.83
RNF19B	NM_153341	chr1	33454738	33455711	12.62	1.13
LINC01310	NR_038944	chr22	49365494	49366205	12.6	5.63
C1orf180	NM_001033660	chr1	85098350	85099052	12.55	1.75
ATP5F1	NM_001688	chr1	111987735	111988070	12.55	2.05
LOC100506393	NR_040098	chr12	20097105	20097689	12.55	1.18
BARD1	NM_000465	chr2	215670478	215671002	12.55	1.81
LRIG1	NM_015541	chr3	66523956	66524343	12.55	4.89
LOC101928381	NR_121570	chr9	66843662	66844097	12.47	0
LINC01222	NR_110525	chr1	199250246	199250634	12.46	5.73
NXF1	NM_006362	chr11	62577927	62578635	12.46	2.01
PCDH9	NM_020403	chr13	68427788	68428539	12.46	6.38
LOC101927967	NR_110288	chr2	78794945	78795452	12.46	3.78
LINC01411	NR_125806	chr5	173684991	173685700	12.46	7.04
C1orf100	NM_001012970	chr1	244433151	244433839	12.41	1.18
LINC00578	NR_047568	chr3	177332620	177333318	12.37	4.16
ZNF502	NM_033210	chr3	44726970	44727518	12.34	8.27
HIST1H4H	NM_003543	chr6	26312462	26313010	12.34	8.27
LINC01134	NR_024455	chr1	3821308	3821664	12.32	4.84
LOC284661	NR_027088	chr1	4410710	4411678	12.32	3.77
CTNNBIP1	NM_020248	chr1	9955824	9956395	12.32	6.96
MFN2	NM_014874	chr1	12058821	12059289	12.32	4.63
EIF4G3	NM_003760	chr1	21505679	21506361	12.32	7.89
C1QA	NM_015991	chr1	22965485	22966000	12.32	5.66
DHDDS	NM_024887	chr1	26766667	26767058	12.32	6.91
HDAC1	NM_004964	chr1	32749041	32749478	12.32	5.98
LOC653160	NR_037869	chr1	35411965	35412627	12.32	3.83
ZMYM1	NM_024772	chr1	35549948	35550333	12.32	6.91
RNF220	NM_018150	chr1	44935115	44935872	12.32	1.26
PTCH2	NM_003738	chr1	45340942	45341339	12.32	6.91
CC2D1B	NM_032449	chr1	52790098	52790526	12.32	5.9
PPAP2B	NM_003713	chr1	57065883	57066298	12.32	5.63
NFIA-AS1	NR_104180	chr1	61796708	61797215	12.32	5.94
DEPDC1	NM_017779	chr1	69182411	69183095	12.32	8
CRYZ	NM_001889	chr1	75216673	75217200	12.32	7.63
PTGFR	NM_000959	chr1	78938436	78938812	12.32	6.91
RPF1	NM_025065	chr1	84915341	84916007	12.32	3.73
LINC00622	NR_036540	chr1	120146149	120146507	12.32	4.84
CD160	NM_007053	chr1	145706767	145707152	12.32	6.91
CRNN	NM_016190	chr1	152392029	152392669	12.32	3.68
DNM3OS	NR_038397	chr1	172172187	172172607	12.32	5.76
MIR548F1	NR_031642	chr1	186501753	186502072	12.32	3.5
ELF3	NM_004433	chr1	201999074	201999450	12.32	6.91
NEK2	NM_002497	chr1	211854694	211855089	12.32	6.91
CCDC185	NM_152610	chr1	223619894	223620408	12.32	3.97
TP53BP2	NM_005426	chr1	224007658	224008166	12.32	8.31
CNIH4	NM_014184	chr1	224545038	224545811	12.32	5.7
ENAH	NM_018212	chr1	225859245	225859589	12.32	4.84
ENAH	NM_018212	chr1	225870470	225870941	12.32	4.94
C1orf95	NM_001003665	chr1	226685465	226686008	12.32	7.45
DESI2	NM_016076	chr1	244843780	244844104	12.32	3.5
ZNF670	NM_033213	chr1	247223259	247224029	12.32	7.07
LOC101927964	NR_120632	chr10	4069382	4069766	12.32	6.91
IL15RA	NM_002189	chr10	6008032	6008522	12.32	5.45
C10orf126	NM_001278522	chr10	29121113	29121614	12.32	1.89
C10orf128	NM_001010863	chr10	50369885	50370461	12.32	6.76
GOLGA7B	NM_001010917	chr10	99675841	99676260	12.32	3.78
GOT1	NM_002079	chr10	101171395	101171965	12.32	6.99
MXI1	NM_005962	chr10	111961730	111962092	12.32	6.91
GPAM	NM_020918	chr10	113395451	113395833	12.32	6.91
MIR4682	NR_039830	chr10	121733634	121734217	12.32	6.75
TCERG1L	NM_174937	chr10	133053904	133054394	12.32	7.71
DENND5A	NM_015213	chr11	9307836	9308325	12.32	5.38
CSTF3-AS1	NR_034027	chr11	33202292	33202781	12.32	7.56
C11orf74	NM_138787	chr11	36606877	36607216	12.32	4.84
LOC103312105	NR_120554	chr11	37817203	37817669	12.32	6.6
LOC100507205	NR_038309	chr11	42728004	42728779	12.32	7.04
HNRNPKP3	NR_033868	chr11	42817891	42818363	12.32	6.77
PC	NM_000920	chr11	66718285	66718884	12.32	3.99
ATG16L2	NM_033388	chr11	72529473	72529971	12.32	3.79
RNF169	NM_001098638	chr11	74466001	74466615	12.32	4.18
LOC101928989	NR_120571	chr11	81996962	81997607	12.32	6.58
LOC101928989	NR_120571	chr11	82195982	82196586	12.32	2.13
SNORA70E	NR_033347	chr11	82762154	82762626	12.32	6.77
ME3	NM_006680	chr11	86387187	86387574	12.32	6.91
CNTN5	NM_014361	chr11	98933765	98934028	12.32	0
LOC102723544	NR_120482	chr12	350599	351373	12.32	1.98
LOC100507424	NR_038933	chr12	2951984	2952742	12.32	3.75
C1RL-AS1	NR_026947	chr12	7256862	7257466	12.32	7.94
GABARAPL1	NM_031412	chr12	10367420	10368486	12.32	0
MGST1	NM_020300	chr12	16529132	16529459	12.32	3.5
LOC100506393	NR_040098	chr12	19911104	19911531	12.32	5.96
PCED1B-AS1	NR_026544	chr12	47734713	47735223	12.32	5.98
PCBP2	NM_005016	chr12	53845192	53845815	12.32	1.75
METTL7B	NM_152637	chr12	56085639	56085976	12.32	4.84
NABP2	NM_024068	chr12	56618932	56619701	12.32	3.81
XRCC6BP1	NM_033276	chr12	58499351	58499944	12.32	1.25
SRGAP1	NM_020762	chr12	64284383	64285172	12.32	5.92
YEATS4	NM_006530	chr12	69751541	69751902	12.32	4.84
CNOT2	NM_014515	chr12	70688121	70688519	12.32	4.84
LGR5	NM_003667	chr12	71748003	71748461	12.32	4.13
ATXN7L3B	NM_001136262	chr12	75183630	75184039	12.32	3.75
E2F7	NM_203394	chr12	77460434	77460749	12.32	3.5
PLXNC1	NM_005761	chr12	94656471	94656819	12.32	4.84
RPH3A	NM_014954	chr12	113239354	113239723	12.32	6.91
TBX3	NM_005996	chr12	115752509	115753220	12.32	7.72
SUDS3	NM_022491	chr12	118987033	118987420	12.32	6.91
OASL	NM_003733	chr12	121476342	121477320	12.32	0
VPS33A	NM_022916	chr12	122783681	122784093	12.32	5.75
LINC00544	NM_001010918	chr13	30594886	30595306	12.32	5.76
LINC00330	NR_038433	chr13	45417139	45417530	12.32	6.91
HTR2A	NM_000621	chr13	47600856	47601201	12.32	4.84
KCNRG	NM_173605	chr13	50605739	50606129	12.32	6.91
LINC01065	NR_125788	chr13	53747767	53748127	12.32	4.84
LOC101926897	NR_120416	chr13	59411491	59412014	12.32	7.76
RAP2A	NM_021033	chr13	98025256	98025640	12.32	6.91
MIR548AS	NR_049840	chr13	104375903	104376300	12.32	6.91
OR4K2	NM_001005501	chr14	20363177	20363573	12.32	6.91
COCH	NM_004086	chr14	31339979	31340454	12.32	6.73
LOC100506071	NR_038356	chr14	31353695	31354018	12.32	3.5
MDGA2	NM_182830	chr14	48064760	48065273	12.32	5.68
GNPNAT1	NM_198066	chr14	53308778	53309105	12.32	3.5
MIR5580	NR_049843	chr14	54263220	54263941	12.32	4.07
LINC01500	NR_110547	chr14	59273493	59273881	12.32	6.91
TRIP11	NM_004239	chr14	92539303	92539814	12.32	5.98
RCOR1	NM_015156	chr14	103084953	103085337	12.32	6.91
GABRB3	NM_000814	chr15	26714451	26714895	12.32	6.27
KLF13	NM_015995	chr15	31617164	31617780	12.32	3.12
UBR1	NM_174916	chr15	43315723	43316531	12.32	6
WHAMM	NM_001080435	chr15	83507979	83508597	12.32	1.08
SEMA4B	NM_020210	chr15	90702361	90702713	12.32	4.84
CHSY1	NM_014918	chr15	101667511	101668019	12.32	3.99
CHSY1	NM_014918	chr15	101803583	101803909	12.32	3.5
PRM1	NM_002761	chr16	11379531	11380068	12.32	6.22
BCAR4	NR_024049	chr16	11928290	11928859	12.32	6.98
SHISA9	NM_001145204	chr16	13318895	13319404	12.32	5.89
LOC101927311	NR_110909	chr16	14079496	14080018	12.32	7.77
COQ7	NM_016138	chr16	19082095	19082436	12.32	4.84
CACNG3	NM_006539	chr16	24118850	24119242	12.32	6.91
DNAJA2	NM_005880	chr16	46995460	46995798	12.32	4.84
N4BP1	NM_153029	chr16	48928042	48928422	12.32	6.91
CBLN1	NM_004352	chr16	49216187	49216835	12.32	6.66
SMPD3	NM_018667	chr16	68443879	68444248	12.32	6.91
MAF	NM_005360	chr16	79551899	79552493	12.32	6.48
CLEC10A	NM_006344	chr17	6966748	6967193	12.32	4.17
DNAH9	NM_001372	chr17	11787322	11787849	12.32	7.63
CRLF3	NM_015986	chr17	29119348	29120610	12.32	1.05
RHOT1	NM_018307	chr17	30454183	30455000	12.32	4.09
C17orf102	NM_207454	chr17	32877445	32878093	12.32	4.92
CISD3	NM_001136498	chr17	36890079	36890781	12.32	5.73
STAC2	NM_198993	chr17	37374580	37374883	12.32	1.98
CCR7	NM_001838	chr17	38737131	38737693	12.32	6.81
ADAM11	NM_002390	chr17	42837410	42838039	12.32	0.67
HOXB4	NM_024015	chr17	46656157	46656761	12.32	5.69
LOC440446	NR_122104	chr17	49623275	49623734	12.32	3.23
CA10	NM_020178	chr17	50067026	50067668	12.32	3.48
CA10	NM_020178	chr17	50358657	50359034	12.32	6.91
TOM1L1	NM_005486	chr17	52471709	52472148	12.32	6.2
LOC101927557	NR_110808	chr17	55531166	55531830	12.32	3.8
MED13	NM_005121	chr17	60087933	60088551	12.32	4.15
FBF1	NM_001080542	chr17	73945664	73945989	12.32	3.5
MIR4740	NR_039894	chr17	79392874	79393431	12.32	7.11
NPLOC4	NM_017921	chr17	79580243	79580711	12.32	6.54
FOXK2	NM_004514	chr17	80452053	80452745	12.32	1.53
MIR302F	NR_031684	chr18	27283577	27284271	12.32	8.21
MIR302F	NR_031684	chr18	28068145	28068573	12.32	5.9
MIR4318	NR_036202	chr18	35464129	35464515	12.32	6.91
KC6	NR_002838	chr18	39037923	39038317	12.32	6.91
DCC	NM_005215	chr18	50291996	50292495	12.32	1.91
MC4R	NM_005912	chr18	58541102	58541585	12.32	7.04
CD226	NM_006566	chr18	67485232	67485564	12.32	4.84
ZNF236	NM_007345	chr18	74578296	74578803	12.32	8.35
LINC01029	NR_104127	chr18	75861358	75861815	12.32	4.18
SALL3	NM_171999	chr18	76303357	76303749	12.32	6.91
BSG	NM_001728	chr19	574699	575459	12.32	7.12
ADAT3	NM_138422	chr19	1897534	1897903	12.32	6.91
C3	NM_000064	chr19	6726143	6726538	12.32	6.91
MUC16	NM_024690	chr19	9146441	9146888	12.32	1.21
MIR1181	NR_031592	chr19	10513022	10513842	12.32	1.37
CCDC130	NM_030818	chr19	13777816	13778206	12.32	6.91
DPY19L3	NM_207325	chr19	32932705	32933328	12.32	4.05
AP2S1	NM_004069	chr19	47366998	47367776	12.32	0
NUCB1	NM_006184	chr19	49403181	49403842	12.32	6.71
ATF5	NM_012068	chr19	50420115	50420742	12.32	6.14
LOC101928886	NR_110741	chr19	56546922	56547277	12.32	4.84
E2F6	NM_198256	chr2	11569978	11570467	12.32	7.56
E2F6	NM_198256	chr2	11632590	11633047	12.32	6.33
MIR3125	NR_036072	chr2	12924572	12924949	12.32	6.91
NT5C1B	NM_033253	chr2	18938993	18939643	12.32	7.29
MRPL33	NM_004891	chr2	27998575	27999420	12.32	1.2
CAPN13	NM_144575	chr2	31088296	31088722	12.32	5.95
SRD5A2	NM_000348	chr2	31923687	31924129	12.32	6.32
MEMO1	NM_015955	chr2	32200316	32200629	12.32	3.5
FSHR	NM_000145	chr2	49226486	49227281	12.32	8.23
VRK2	NM_006296	chr2	57538058	57538443	12.32	6.91
MIR4432	NR_039631	chr2	60281008	60281504	12.32	5.69
GCFC2	NM_003203	chr2	76468062	76468695	12.32	7.6
DUSP2	NM_004418	chr2	96813597	96814279	12.32	6.75
IL1RN	NM_000577	chr2	113867346	113867825	12.32	6.98
DPP10	NM_020868	chr2	116061079	116061686	12.32	2.56
HNMT	NM_006895	chr2	138868241	138868584	12.32	4.84
PABPC1P2	NR_026904	chr2	147268612	147269133	12.32	7.72
RIF1	NM_018151	chr2	152341076	152341544	12.32	6.54
ARL6IP6	NM_152522	chr2	153631074	153631455	12.32	6.91
GRB14	NM_004490	chr2	165326357	165326750	12.32	6.91
DLX2	NM_004405	chr2	172962227	172962755	12.32	7.63
HNRNPA3	NM_194247	chr2	177792165	177792719	12.32	6.65
MIR548N	NR_031666	chr2	179226971	179227706	12.32	6.33
ZNF804A	NM_194250	chr2	185564720	185565267	12.32	7.35
GULP1	NM_016315	chr2	188788511	188788877	12.32	6.91
LOC101927641	NR_110270	chr2	200488420	200489043	12.32	1.75
EPHA4	NM_004438	chr2	221900575	221900915	12.32	4.84
COL4A4	NM_000092	chr2	227943784	227944164	12.32	6.91
MYEOV2	NM_138336	chr2	241060553	241060923	12.32	6.91
OTOS	NM_148961	chr2	241191951	241192478	12.32	7.63
RBCK1	NM_006462	chr20	388787	389170	12.32	6.91
RAD21L1	NM_001136566	chr20	1216960	1217506	12.32	3.45
NANP	NM_152667	chr20	25599190	25599678	12.32	5.23
SAMHD1	NM_015474	chr20	35570123	35570679	12.32	3.49
RALGAPB	NM_020336	chr20	37138695	37139235	12.32	7.54
JPH2	NM_020433	chr20	42758557	42759296	12.32	6.56
LINC01260	NM_024049	chr20	43292549	43293182	12.32	7.6
NCOA3	NM_006534	chr20	46122198	46122734	12.32	7.57
LINC01522	NR_110027	chr20	46709903	46710395	12.32	7.82
PTGIS	NM_000961	chr20	48178272	48178661	12.32	6.91
MIR99AHG	NM_001005732	chr21	17370123	17370556	12.32	3.98
MRPS6	NM_032476	chr21	35437849	35438301	12.32	4.06
DSCR3	NM_006052	chr21	38630442	38631047	12.32	5.65
LCA5L	NM_152505	chr21	40814474	40814999	12.32	7.72
DSCAM-AS1	NR_038896	chr21	41728967	41729496	12.32	7.56
U2AF1	NM_006758	chr21	44553015	44553319	12.32	1.98
GNB1L	NM_053004	chr22	19879652	19880253	12.32	8.35
GUSBP11	NR_024448	chr22	24068847	24069333	12.32	5.22
SLC25A17	NM_006358	chr22	41218947	41219570	12.32	4.05
FANCD2OS	NM_173472	chr3	10139924	10140370	12.32	4.27
CCR8	NM_005201	chr3	39387868	39388353	12.32	6.96
PRKAR2A-AS1	NR_109996	chr3	48899574	48900035	12.32	4.16
PTPRG-AS1	NR_038281	chr3	61988479	61989011	12.32	6.26
ATXN7	NM_000333	chr3	63882027	63882367	12.32	4.84
FAM19A1	NM_213609	chr3	68350496	68351052	12.32	6.6
ROBO2	NM_002942	chr3	77510170	77510682	12.32	5.94
ROBO1	NM_002941	chr3	79865694	79866206	12.32	7.85
MIR548A3	NR_030330	chr3	103297821	103298663	12.32	1.93
MIR5092	NR_049815	chr3	124832455	124832792	12.32	4.84
TMEM108	NM_023943	chr3	132877637	132878336	12.32	2.73
MME	NM_000902	chr3	154579420	154580013	12.32	6.49
KCNAB1-AS1	NR_046618	chr3	156211434	156211995	12.32	6.7
SI	NM_001041	chr3	164804699	164805373	12.32	1.22
LINC00578	NR_047568	chr3	177106021	177106525	12.32	3.78
LOC102724550	NR_110826	chr3	177524705	177525322	12.32	3.11
LOC101928790	NR_110059	chr3	179598238	179598628	12.32	6.91
PEX5L	NM_016559	chr3	179816139	179816535	12.32	6.91
KLHL24	NM_017644	chr3	183336980	183337541	12.32	7.1
CHRD	NM_003741	chr3	184108023	184108843	12.32	7.73
LPP-AS1	NR_046623	chr3	188451424	188451945	12.32	3.8
TPRG1-AS1	NR_046873	chr3	188704888	188705250	12.32	6.91
OSTN	NM_198184	chr3	190828626	190829306	12.32	7.78
PYDC2	NM_001083308	chr3	191226196	191226791	12.32	3.95
AFAP1-AS1	NM_032654	chr4	7707141	7707596	12.32	4.11
KCNIP4	NM_025221	chr4	21473256	21473826	12.32	6.99
RBPJ	NM_005349	chr4	26354258	26355075	12.32	7.76
TLR10	NM_030956	chr4	38768806	38769309	12.32	8.33
PDS5A	NM_015200	chr4	39849017	39849460	12.32	6.32
LNX1-AS2	NR_046827	chr4	54618153	54618735	12.32	3.77
KIAA1211	NM_020722	chr4	56965269	56965759	12.32	7.71
COX18	NM_173827	chr4	73940470	73940818	12.32	4.84
MIR4450	NR_039654	chr4	77584425	77584925	12.32	8.26
BMP3	NM_001201	chr4	81739904	81740299	12.32	6.91
STPG2-AS1	NR_102713	chr4	97995825	97996100	12.32	1.06
MYOZ2	NM_016599	chr4	120052650	120053115	12.32	4.51
PABPC4L	NM_001114734	chr4	134717281	134717713	12.32	5.59
LRBA	NM_006726	chr4	151893592	151894255	12.32	6.92
DDX60L	NM_001012967	chr4	169390273	169390807	12.32	7.64
LINC01060	NR_033869	chr4	189937725	189938215	12.32	1.72
AHRR	NM_020731	chr5	299307	299682	12.32	6.91
PARP8	NM_024615	chr5	50072306	50073035	12.32	1.42
LOC642366	NR_046243	chr5	51357282	51357662	12.32	6.91
FLJ31104	NR_102755	chr5	55296838	55297356	12.32	3.78
LOC100303749	NR_028474	chr5	65245093	65245477	12.32	6.91
ARRDC3-AS1	NR_027435	chr5	90660137	90660529	12.32	6.91
POU5F2	NM_153216	chr5	93254655	93255204	12.32	6.56
LIX1	NM_153234	chr5	96497765	96498655	12.32	3.72
RGMB	NM_173670	chr5	97766812	97767324	12.32	7.85
LOC100289230	NR_036530	chr5	98332021	98332473	12.32	6.35
FBXL17	NM_022824	chr5	107564302	107564699	12.32	6.91
SLC12A2	NM_001046	chr5	127553088	127553459	12.32	6.91
KIAA1024L	NM_001257308	chr5	129063103	129063500	12.32	6.91
HINT1	NM_005340	chr5	130078308	130078979	12.32	1.85
PCDHA7	NM_018910	chr5	140211267	140211861	12.32	6.48
LSM11	NM_173491	chr5	157172194	157173093	12.32	1.46
CTB-178M22.2	NR_109894	chr5	167377527	167377942	12.32	3.77
SH3PXD2B	NM_001017995	chr5	171900476	171900981	12.32	8.31
HRH2	NM_022304	chr5	175099247	175099814	12.32	5.05
N4BP3	NM_015111	chr5	177533636	177533968	12.32	4.84
PHYKPL	NM_153373	chr5	177690608	177691062	12.32	4.13
RNU6-48P	NR_103808	chr6	12401241	12401823	12.32	3.77
HDGFL1	NM_138574	chr6	22705202	22705813	12.32	4.26
BTN3A3	NM_006994	chr6	26440583	26441165	12.32	7.72
TDRG1	NR_024015	chr6	40394044	40394526	12.32	5.07
SRF	NM_003131	chr6	43117945	43118530	12.32	6.66
RPS16P5	NR_046241	chr6	53178490	53179089	12.32	6.01
MLIP	NM_138569	chr6	54062178	54062555	12.32	6.91
KCNQ5	NM_019842	chr6	73314612	73314940	12.32	3.5
RFPL4B	NM_001013734	chr6	112781085	112781635	12.32	6.58
NKAIN2	NM_153355	chr6	124132692	124133206	12.32	5.64
NCOA7	NM_181782	chr6	126193227	126193761	12.32	4.08
TMEM244	NM_001010876	chr6	130155853	130156144	12.32	1.98
OLIG3	NM_175747	chr6	137839479	137840364	12.32	2.73
GPR126	NM_020455	chr6	142700058	142700487	12.32	5.65
HIVEP2	NM_006734	chr6	143182812	143183166	12.32	4.84
MIR3692	NR_037463	chr6	158008373	158008734	12.32	4.84
IGF2R	NM_000876	chr6	160378956	160379602	12.32	3.57
FLJ44511	NR_033963	chr7	597254	597682	12.32	5.9
COX19	NM_001031617	chr7	1010625	1011011	12.32	6.91
RNF216-IT1	NR_046834	chr7	5719130	5720020	12.32	6.94
AGR3	NM_176813	chr7	16906530	16907076	12.32	4.13
VWC2	NM_198570	chr7	49684200	49685099	12.32	1.46
POM121L12	NM_182595	chr7	53050921	53051312	12.32	6.91
EGFR	NM_005228	chr7	55046543	55046963	12.32	5.76
RPL13AP17	NR_003680	chr7	77733006	77733457	12.32	4.1
SHFM1	NM_006304	chr7	96321742	96322104	12.32	6.91
ARPC1A	NM_006409	chr7	98920938	98921308	12.32	6.91
CYP3A4	NM_017460	chr7	99380821	99381259	12.32	6.11
LINC01007	NR_103747	chr7	101175802	101176342	12.32	7.54
EIF3IP1	NR_003024	chr7	110106566	110106948	12.32	6.91
GIMAP2	NM_015660	chr7	150364201	150364825	12.32	6.25
ERICH1-AS1	NR_073397	chr8	851666	852207	12.32	6.33
CSMD1	NM_033225	chr8	4438171	4438538	12.32	6.91
LOC100287015	NR_040040	chr8	5654328	5654754	12.32	3.73
MIR383	NR_029875	chr8	14877721	14878036	12.32	3.5
MTUS1	NM_020749	chr8	17571768	17572265	12.32	3.82
LOC101929172	NR_104677	chr8	21005432	21005825	12.32	6.91
TACC1	NM_006283	chr8	38616593	38617211	12.32	7.75
ZMAT4	NM_024645	chr8	40951152	40951884	12.32	7.63
LINC00968	NR_038236	chr8	57555335	57555956	12.32	6.31
TPD52	NM_005079	chr8	81003780	81004497	12.32	6.34
ZBTB10	NM_023929	chr8	81509228	81509586	12.32	4.84
AZIN1	NM_015878	chr8	103871329	103871630	12.32	1.98
SQLE	NM_003129	chr8	126026226	126026613	12.32	6.91
FAM84B	NM_174911	chr8	127570822	127571191	12.32	6.91
TRPM3	NM_020952	chr9	73949808	73950191	12.32	6.91
CTSL	NM_001912	chr9	90328423	90328808	12.32	6.91
SNX30	NM_001012994	chr9	115534538	115535239	12.32	5.68
ASTN2	NM_014010	chr9	120222535	120222955	12.32	3.89
DENND1A	NM_020946	chr9	126489387	126490080	12.32	3.81
PTGES2	NM_025072	chr9	130886597	130887740	12.32	1.1
SMPX	NM_014332	chrX	21799534	21799926	12.32	6.91
FGF16	NM_003868	chrX	76625580	76626090	12.32	5.98
BEX5	NM_001012978	chrX	101418797	101419291	12.32	5.67
MAGEC2	NM_016249	chrX	141596309	141596707	12.32	3.5
RCVRN	NM_002903	chr17	9803885	9804449	12.31	1.92
KBTBD2	NM_015483	chr7	32920960	32921560	12.27	5.7
RNF19B	NM_153341	chr1	33399526	33400100	12.23	3.75
LINC01361	NR_110632	chr1	83048927	83049320	12.23	5
UNC5B	NM_170744	chr10	72902613	72903372	12.23	6.48
POLR3A	NM_007055	chr10	79789117	79789722	12.23	4.31
RRAS2	NM_012250	chr11	14283303	14283999	12.23	5.01
ANO3	NM_031418	chr11	25751498	25752283	12.23	7.65
LOC101928937	NR_110095	chr12	99485547	99486283	12.23	7.9
LOC101927592	NR_104646	chr12	127567817	127568207	12.23	5
TP53BP1	NM_005657	chr15	43736087	43736675	12.23	4.13
SQRDL	NM_021199	chr15	46505357	46506173	12.23	4.16
MYH3	NM_002470	chr17	10576506	10577025	12.23	4.09
KRT24	NM_019016	chr17	38884033	38884713	12.23	1.69
TRIM37	NM_015294	chr17	57031271	57031776	12.23	5.82
SLC35G4P	NM_001282300	chr18	11549686	11550454	12.23	7.7
SH3BP4	NM_014521	chr2	235889933	235890717	12.23	6.6
CDH4	NM_001794	chr20	59809067	59809687	12.23	3.7
RIBC2	NM_015653	chr22	45817682	45818152	12.23	3.24
CCDC80	NM_199511	chr3	112392420	112392940	12.23	6.26
KCNAB1	NM_003471	chr3	156052599	156053429	12.23	1.88
SYNCRIP	NM_006372	chr6	86341817	86342304	12.23	5.65
VPS41	NM_014396	chr7	38976799	38977485	12.23	6.16
KLHL38	NM_001081675	chr8	124704447	124705026	12.23	3.9
ZDHHC21	NM_178566	chr9	14574306	14575110	12.23	3.72
DOLK	NM_014908	chr9	131734747	131735568	12.23	3.09
BARHL2	NM_020063	chr1	91104653	91105249	12.19	5.72
PID1	NM_017933	chr2	229965084	229965897	12.19	8.17
CHKA	NM_001277	chr11	67903433	67903973	12.16	5.72
TOP1	NM_003286	chr20	39676157	39676956	12.15	0
BRI3	NM_015379	chr7	97911648	97912563	12.15	3.18
CALCRL	NM_005795	chr2	188364468	188364957	12.12	6.6
CASP8	NM_001228	chr2	202138698	202139171	12.12	6.36
TCF7	NM_003202	chr5	133456446	133456823	12.12	6.28
SPOCK1	NM_004598	chr5	136682615	136683269	12.12	4.21
MAGI2-AS3	NR_038343	chr7	79052097	79052775	12.12	3.72
LMNTD1	NM_152590	chr12	25632738	25633546	12.11	5.63
PDZD2	NM_015022	chr5	31854290	31856812	12.07	0
C1orf21	NM_030806	chr1	184213819	184214201	12.05	4.23
STXBP1	NM_003165	chr9	130399725	130400495	12.05	4.14
DDX56	NM_019082	chr7	44612669	44613257	12.03	3.83
KCNAB2	NM_003636	chr1	6050856	6051448	11.99	7.75
GADD45A	NM_001924	chr1	68098382	68098801	11.99	5.64
LOC100129138	NR_033990	chr1	104789092	104789405	11.99	3.77
LINC01515	NR_120647	chr10	67524535	67524925	11.99	8.05
BTAF1	NM_003972	chr10	93689010	93689367	11.99	5.55
MIR548AS	NR_049840	chr13	104016616	104017206	11.99	3.71
LOC101927557	NR_110808	chr17	55591064	55591442	11.99	8.05
POP4	NM_006627	chr19	30105663	30106047	11.99	8.05
AOX2P	NR_001557	chr2	201544278	201544831	11.99	6.88
MIR4532	NR_039757	chr20	56394969	56395615	11.99	3.81
SLCO2A1	NM_005630	chr3	133732679	133733225	11.99	7.1
EPHB1	NM_004441	chr3	135038215	135038984	11.99	5.9
OTOL1	NM_001080440	chr3	161847892	161848611	11.99	1.74
TMEM41A	NM_080652	chr3	185191019	185191636	11.99	7.56
APOD	NM_001647	chr3	195305187	195305793	11.99	6.26
KLF3	NM_016531	chr4	38602745	38603472	11.99	7.32
ZNF827	NM_178835	chr4	146875613	146876204	11.99	5.6
TTC29	NM_031956	chr4	147851509	147852197	11.99	3.08
NLN	NM_020726	chr5	65020843	65021442	11.99	1.83
LOC101927835	NR_105064	chr5	163615686	163616326	11.99	6.84
UNC5A	NM_133369	chr5	176213756	176214307	11.99	1.76
LMBRD1	NM_018368	chr6	70259107	70259666	11.99	5.16
UTRN	NM_007124	chr6	144870683	144871034	11.99	5.55
EIF3IP1	NR_003024	chr7	109983718	109984309	11.99	7.83
C8orf48	NM_001007090	chr8	13908199	13908575	11.99	8.05
STC1	NM_003155	chr8	23853603	23854462	11.99	7.25
EYA1	NM_000503	chr8	72158072	72158643	11.99	6.65
RAD54B	NM_006550	chr8	95491890	95492284	11.99	8.05
SP2	NM_003110	chr17	45959567	45960298	11.96	8.19
KRT81	NM_002281	chr12	52661864	52662444	11.94	3.47
LOC101926928	NR_110106	chr15	92015491	92016351	11.94	5.04
AA06	NR_037584	chr17	32164222	32164592	11.94	5.69
HJURP	NM_018410	chr2	234742781	234743410	11.94	6.95
MIR21	NR_029493	chr17	57906417	57907292	11.92	0
UMODL1	NM_173568	chr21	43468318	43468900	11.91	8.27
CCKAR	NM_000730	chr4	26428615	26429489	11.91	5.63
IFI35	NM_005533	chr17	41158381	41159275	11.87	5.66
CLDN14	NM_012130	chr21	37878044	37878623	11.85	5.7
CETN3	NM_004365	chr5	89662592	89663036	11.82	3.83
KCTD3	NM_016121	chr1	215841111	215841906	11.8	0.63
EPHX1	NM_000120	chr1	226030305	226031060	11.8	3.78
PACS1	NM_018026	chr11	65879725	65880566	11.8	0.66
FAM192A	NM_024946	chr16	57217643	57218038	11.8	6.37
ITGA9-AS1	NR_110531	chr3	37832419	37833173	11.8	3.8
MIR1226	NR_031595	chr3	47931598	47932184	11.8	5.63
STAB1	NM_015136	chr3	52518472	52519389	11.8	1.81
TCP11	NM_018679	chr6	35003852	35004493	11.8	6.33
SEMA3B	NM_004636	chr3	50306015	50306591	11.78	2.17
CSF1	NM_000757	chr1	110453285	110453665	11.76	3.33
COL7A1	NM_000094	chr3	48630536	48631111	11.76	2.17
CLEC17A	NM_207390	chr19	14714548	14715121	11.72	7.98
KLHDC7A	NM_152375	chr1	18762088	18762571	11.65	6
AZIN2	NM_052998	chr1	33580594	33581107	11.65	4.21
LINC01361	NR_110632	chr1	83101058	83101433	11.65	7.92
PLEKHO1	NM_016274	chr1	150122950	150123629	11.65	4.13
LYPLAL1	NM_138794	chr1	219600322	219600719	11.65	5.85
C10orf90	NM_001004298	chr10	128188031	128188299	11.65	1.36
CCDC81	NM_021827	chr11	86208382	86208858	11.65	5.79
AKAP6	NM_004274	chr14	33070396	33070744	11.65	3.74
LOC101928767	NR_110155	chr14	86531795	86532347	11.65	5.68
CDH11	NM_001797	chr16	64634734	64635290	11.65	8
NDEL1	NM_030808	chr17	8356601	8357284	11.65	6.87
GAS2L2	NM_139285	chr17	34070494	34070926	11.65	6.33
STAT5B	NM_012448	chr17	40407115	40407589	11.65	8.23
RBFOX3	NM_001025448	chr17	77343494	77344097	11.65	6.3
MIR7853	NR_107007	chr2	134122660	134123423	11.65	1.96
MIR4268	NR_036228	chr2	221147047	221147533	11.65	5.69
SRGAP3	NM_014850	chr3	9341894	9342261	11.65	7.92
ITGA9-AS1	NR_110531	chr3	37721042	37721438	11.65	7.92
CDCP1	NM_022842	chr3	45193603	45194342	11.65	1.49
PLSCR5	NM_001085420	chr3	146561842	146562336	11.65	5.99
FAM173B	NM_199133	chr5	10097594	10098351	11.65	1.74
ZFAND2A	NM_182491	chr7	1196855	1197404	11.65	6.74
KIAA0895	NM_015314	chr7	36314596	36314962	11.65	7.92
TNS3	NM_022748	chr7	47611181	47611810	11.65	3.75
PHTF2	NM_020432	chr7	77690716	77691267	11.65	7.79
PHTF2	NM_020432	chr7	77718804	77719305	11.65	4.23
LOC101927822	NR_125424	chr8	134881736	134882448	11.65	5.63
LOC158434	NM_001256408	chr9	98854302	98854640	11.65	5.87
ASH1L-AS1	NR_027023	chr1	155495876	155496444	11.62	7.98
SH3BP4	NM_014521	chr2	235877884	235878451	11.6	7.98
DNM3OS	NR_038397	chr1	172207230	172207839	11.52	7.56
NRCAM	NM_005010	chr7	107959411	107960354	11.52	5.74
CTSK	NM_000396	chr1	150786402	150786842	11.5	5.73
SMYD3	NM_022743	chr1	245955597	245956219	11.5	4.58
CCDC59	NM_014167	chr12	82828660	82829015	11.5	4.89
CEBPZ	NM_005760	chr2	37454606	37455181	11.5	6.77
MIR1257	NR_031658	chr20	60361354	60361912	11.5	3.72
C22orf34	NM_198851	chr22	49997301	49998088	11.5	7.71
PRR16	NM_016644	chr5	119704592	119705081	11.5	5.38
FAM183B	NM_001105282	chr7	38720580	38721054	11.5	6.65
LOC102723427	NR_120514	chr7	67622794	67623497	11.5	5.63
MIR8081	NR_107048	chr9	109165237	109165829	11.5	6.45
SCAI	NM_173690	chr9	127906114	127906768	11.5	5.67
RERG	NM_032918	chr12	15409767	15410440	11.47	0
GBP3	NM_018284	chr1	89488276	89488740	11.42	3.14
JDP2	NM_130469	chr14	75866958	75867734	11.42	0
LOC101927967	NR_110288	chr2	78638292	78638799	11.42	5.87
RAF1	NM_002880	chr3	12720881	12721636	11.42	7.97
LFNG	NM_002304	chr7	2557445	2558258	11.42	3.75
MGC34796	NR_073400	chr1	61956548	61957015	11.38	5.59
MIER1	NM_020948	chr1	67391190	67391864	11.38	5.65
TMEM38B	NM_018112	chr9	108734088	108734430	11.38	3.79
LOC644838	NR_038844	chr2	67500780	67501473	11.34	5.63
LDLRAP1	NM_015627	chr1	25829361	25830003	11.33	5.63
FOXO6	NM_001291281	chr1	41876058	41876442	11.33	7.77
SLC6A9	NM_006934	chr1	44480772	44481291	11.33	7.06
NEGR1-IT1	NR_046218	chr1	72226489	72226784	11.33	2.05
LOC100996635	NR_110621	chr1	96354634	96355254	11.33	6.9
TRIM33	NM_015906	chr1	114951472	114952067	11.33	1.39
C1orf145	NM_001025495	chr1	228484346	228484864	11.33	6.8
ATG101	NM_021934	chr12	52467939	52468298	11.33	5.73
PHF11	NM_016119	chr13	50071185	50072030	11.33	6.45
GPC6-AS2	NR_046536	chr13	94261896	94262529	11.33	8.17
MIR4731	NR_039884	chr17	15098518	15099135	11.33	6.9
SKAP1	NM_003726	chr17	46404555	46404890	11.33	5.73
FBXO15	NM_152676	chr18	71541278	71541585	11.33	3.97
HAAO	NM_012205	chr2	43104729	43105393	11.33	6.2
INSIG2	NM_016133	chr2	118887758	118888219	11.33	3.86
NKAIN4	NM_152864	chr20	61890896	61891545	11.33	1.77
PTPRG-AS1	NR_038281	chr3	62110879	62111416	11.33	6.66
CLDN1	NM_021101	chr3	190031497	190031800	11.33	2.05
SH3PXD2B	NM_001017995	chr5	171846039	171846769	11.33	8.25
ICA1	NM_004968	chr7	8317358	8318114	11.33	1.33
SKAP2	NM_003930	chr7	26978548	26979191	11.33	2.71
COL14A1	NM_021110	chr8	121188803	121189382	11.33	7.64
LOC285762	NR_046100	chr6	119788625	119789176	11.28	1.19
TMEM117	NM_032256	chr12	44514045	44514595	11.25	3.83
CELA3B	NM_007352	chr1	22287839	22288524	11.21	8.17
WNT4	NM_030761	chr1	22544356	22544715	11.21	5
OPRD1	NM_000911	chr1	29159291	29159612	11.21	3.84
LINC01343	NR_038928	chr1	38747853	38748359	11.21	5.89
SLC16A1-AS1	NR_103743	chr1	113513549	113514078	11.21	4.58
SHC1	NM_003029	chr1	154944589	154945732	11.21	1.41
C1orf105	NM_139240	chr1	172278775	172279157	11.21	6.99
PIK3C2B	NM_002646	chr1	204444157	204444650	11.21	5.93
PLXNA2	NM_025179	chr1	208432080	208432468	11.21	6.99
KLF6	NM_001300	chr10	3542398	3543100	11.21	5.06
DUSP5	NM_004419	chr10	112262835	112263219	11.21	6.99
LOC101928443	NR_120529	chr11	69783239	69783854	11.21	7.47
NOP2	NM_006170	chr12	6676846	6677393	11.21	6.78
SOX5	NM_006940	chr12	24147549	24147937	11.21	6.99
ALG10B	NM_001013620	chr12	38820434	38820800	11.21	6.99
LOC101927058	NR_110042	chr12	43119876	43120720	11.21	4.1
KRT76	NM_015848	chr12	53141873	53142240	11.21	6.99
RAB5B	NM_002868	chr12	56377048	56377583	11.21	7.32
GNG2	NM_053064	chr14	52258530	52258882	11.21	5
THSD4	NM_024817	chr15	71421322	71421838	11.21	6.24
CHSY1	NM_014918	chr15	101661875	101662560	11.21	8.17
RBFOX1	NM_018723	chr16	6443664	6444449	11.21	1.83
ZFHX3	NM_006885	chr16	72824182	72824681	11.21	5.66
HSD17B2	NM_002153	chr16	82116948	82117355	11.21	3.81
ATP2A3	NM_005173	chr17	3955379	3955701	11.21	3.84
SNORA59A	NR_003025	chr17	19495449	19496120	11.21	7.81
NACA2	NM_199290	chr17	59632194	59632807	11.21	7.5
SECTM1	NM_003004	chr17	80296979	80297590	11.21	6.57
FHOD3	NM_025135	chr18	34049831	34050195	11.21	5
ZNF542P	NM_194319	chr19	56883627	56884009	11.21	6.99
HADHA	NM_000182	chr2	26466623	26467173	11.21	6.97
PPP1R21	NM_152994	chr2	48670286	48670647	11.21	5
FZD5	NM_003468	chr2	208675406	208676015	11.21	3.56
EPHA4	NM_004438	chr2	222582771	222583165	11.21	6.99
LINC01440	NR_110629	chr20	53775193	53775686	11.21	4.05
CTCFL	NM_080618	chr20	56057330	56057903	11.21	8.24
RBFOX2	NM_014309	chr22	36183691	36184057	11.21	6.99
MIR3714	NR_037465	chr3	17086683	17087592	11.21	7.11
KCNH8	NM_144633	chr3	18844454	18844897	11.21	6.23
OTOL1	NM_001080440	chr3	161452112	161452435	11.21	3.84
MIR548AJ2	NR_039674	chr4	23123051	23123375	11.21	3.84
ZNF827	NM_178835	chr4	146832212	146832900	11.21	6.32
MAP9	NM_001039580	chr4	156393040	156393337	11.21	1.82
NUDT12	NM_031438	chr5	103067423	103068010	11.21	6.13
ARAP3	NM_022481	chr5	141107077	141107925	11.21	6.65
LOC102546299	NR_105065	chr5	164784397	164784674	11.21	1.49
WWC1	NM_015238	chr5	167805451	167806312	11.21	1.12
FLJ16171	NM_001004348	chr5	174625390	174626000	11.21	4.92
LOC100130357	NM_001242698	chr6	13123248	13123839	11.21	6.31
LOC101928911	NR_110869	chr6	88455907	88456466	11.21	5.7
LOC285762	NR_046100	chr6	120038921	120039606	11.21	5.63
MIR7161	NR_106981	chr6	159007683	159008176	11.21	8.37
ARL4A	NM_005738	chr7	13131035	13131466	11.21	5.89
DDC	NM_000790	chr7	50620412	50621011	11.21	7.63
MYL10	NM_138403	chr7	101270809	101271364	11.21	1.84
SLC35B4	NM_032826	chr7	134030013	134030702	11.21	6.32
LOC286083	NR_033895	chr8	1260166	1260742	11.21	8.31
ASPH	NM_004318	chr8	62594889	62595623	11.21	7.8
SNX16	NM_022133	chr8	83006776	83007153	11.21	6.99
ABRA	NM_139166	chr8	107791352	107791788	11.21	6.3
RSPO2	NM_178565	chr8	108881890	108882495	11.21	4.31
MIR205HG	NM_001104548	chr1	209162072	209162755	11.17	1.85
TERC	NR_001566	chr3	169478944	169479761	11.13	4.16
RSG1	NM_030907	chr1	16596735	16597049	11.12	1.49
COL11A1	NM_001854	chr1	103655734	103656127	11.12	6.3
LOC101929282	NR_110244	chr2	151760663	151761099	11.12	5.65
KIF4B	NM_001099293	chr5	154855515	154856189	11.12	5.96
TP73-AS1	NM_207306	chr1	3645846	3646498	11.09	6.59
LINC01346	NR_040065	chr1	4118854	4119336	11.09	7.09
MIR4689	NR_039838	chr1	5852009	5852618	11.09	1.52
ERRFI1	NM_018948	chr1	8107788	8108218	11.09	7.77
PADI6	NM_207421	chr1	17728781	17729235	11.09	6.29
KLHDC7A	NM_152375	chr1	18814893	18815646	11.09	7.3
E2F2	NM_004091	chr1	23869841	23870260	11.09	8.36
FCN3	NM_003665	chr1	27700336	27701022	11.09	6.66
THEMIS2	NM_004848	chr1	28201621	28202196	11.09	6.8
PTAFR	NM_000952	chr1	28469625	28470217	11.09	2.04
SESN2	NM_031459	chr1	28587254	28587883	11.09	6.24
SNRNP40	NM_004814	chr1	31747513	31748111	11.09	8.33
PPIEL	NR_003929	chr1	39993344	39993922	11.09	6.73
HIVEP3	NM_024503	chr1	42407972	42408433	11.09	4.16
PTCH2	NM_003738	chr1	45306849	45307391	11.09	7.49
PARS2	NM_152268	chr1	55240366	55240946	11.09	7.6
PDE4B	NM_002600	chr1	66429189	66429592	11.09	7.61
SERBP1	NM_015640	chr1	67964367	67964850	11.09	5.04
AK5	NM_012093	chr1	77724617	77725175	11.09	7.1
LPHN2	NM_012302	chr1	82246499	82246995	11.09	6.47
GBP1P1	NR_003133	chr1	89872932	89873360	11.09	7.74
LINC01057	NR_104131	chr1	95222756	95223314	11.09	7.1
DPYD-AS2	NR_046591	chr1	98308900	98309394	11.09	6.54
LPPR4	NM_014839	chr1	99880125	99880656	11.09	7.63
LOC100129138	NR_033990	chr1	105465177	105465971	11.09	8.27
CLCC1	NM_015127	chr1	109523586	109524437	11.09	6.61
GDAP2	NM_017686	chr1	118314102	118314758	11.09	1.71
SPAG17	NM_206996	chr1	119068342	119069072	11.09	6.33
POGZ	NM_015100	chr1	151413147	151413663	11.09	7.72
LOC646268	NR_033946	chr1	158075649	158076148	11.09	8.27
NIT1	NM_005600	chr1	161088011	161088601	11.09	8.2
TNFSF18	NM_005092	chr1	173096618	173097028	11.09	8.22
RASAL2	NM_004841	chr1	178315541	178316226	11.09	6.76
RNASEL	NM_021133	chr1	182493441	182494127	11.09	5.83
PKP1	NM_000299	chr1	201273894	201274359	11.09	6.64
HHAT	NM_018194	chr1	210547133	210547705	11.09	6.93
DTL	NM_016448	chr1	212132702	212133281	11.09	7.52
ATF3	NM_001674	chr1	212741852	212742346	11.09	8.01
FBXO28	NM_015176	chr1	224292895	224293450	11.09	7.12
MTR	NM_000254	chr1	236972847	236973389	11.09	7.98
RYR2	NM_001035	chr1	237368327	237369082	11.09	5.07
CHRM3	NM_000740	chr1	239651049	239651678	11.09	6.24
PLD5	NM_152666	chr1	242532869	242533564	11.09	8.35
TFB2M	NM_022366	chr1	246714852	246715449	11.09	6.51
LINC00708	NR_108058	chr10	8586391	8586908	11.09	5.61
ARL5B	NM_178815	chr10	18946948	18947590	11.09	6.59
KIAA1462	NM_020848	chr10	30222729	30223145	11.09	5.65
GDF10	NM_004962	chr10	48496893	48497419	11.09	6.22
ASAH2	NM_019893	chr10	52047689	52048152	11.09	6.56
MRPS16	NM_016065	chr10	75050821	75051385	11.09	5.07
DNTT	NM_004088	chr10	98072589	98073018	11.09	7.7
C10orf12	NM_015652	chr10	98675673	98676248	11.09	6.8
R3HCC1L	NM_014472	chr10	99955217	99955778	11.09	7.1
SEC31B	NM_015490	chr10	102268951	102269426	11.09	6.73
MIR3158-2	NR_036115	chr10	103374841	103375279	11.09	7.58
PDCD11	NM_014976	chr10	105157598	105158080	11.09	6.71
SORCS1	NM_052918	chr10	109311624	109312066	11.09	7.65
AFAP1L2	NM_032550	chr10	116185248	116185724	11.09	6.76
EMX2OS	NR_002791	chr10	119337816	119338398	11.09	6.74
C10orf120	NM_001010912	chr10	124418795	124419363	11.09	6.9
FAM196A	NM_001039762	chr10	129030607	129031342	11.09	7.63
MIR378C	NR_036180	chr10	132556277	132556923	11.09	6.55
LINC01164	NM_001001677	chr10	133378824	133379357	11.09	7.65
SLC22A18AS	NM_007105	chr11	2925618	2926097	11.09	6.98
TRIM5	NM_033034	chr11	5705832	5706708	11.09	3.93
KCNJ11	NM_000525	chr11	17433851	17434423	11.09	5.15
LOC100506675	NR_120526	chr11	32054961	32055506	11.09	4.15
LOC101928894	NR_120565	chr11	46225410	46225870	11.09	6.58
MRPL16	NM_017840	chr11	59551327	59551805	11.09	5.08
SPTBN2	NM_006946	chr11	66493119	66493780	11.09	7.1
KDM2A	NM_012308	chr11	66942065	66942632	11.09	3.83
PAAF1	NM_025155	chr11	73549926	73550447	11.09	3.8
GDPD5	NM_030792	chr11	75232918	75233517	11.09	2.21
LOC101928944	NR_120570	chr11	80480948	80481408	11.09	7.18
CTSC	NM_001814	chr11	88120453	88120955	11.09	8.22
HEPHL1	NM_001098672	chr11	93778227	93778767	11.09	7.54
KIAA1377	NM_020802	chr11	101658715	101659257	11.09	7.49
AMICA1	NM_153206	chr11	118072397	118072923	11.09	7.73
SIAE	NM_018978	chr11	124573379	124574123	11.09	7.45
SNX19	NM_014758	chr11	130963158	130963644	11.09	6.95
NCAPD3	NM_015261	chr11	134047182	134047761	11.09	6.69
LRTM2	NM_001039029	chr12	1957365	1957810	11.09	6.3
PARP11	NM_020367	chr12	3976466	3976903	11.09	7.63
GAPDH	NM_002046	chr12	6636156	6636687	11.09	7.63
GPR162	NM_014449	chr12	6917752	6918260	11.09	8.31
DPPA3	NM_199286	chr12	7863147	7863732	11.09	5.66
C12orf40	NM_173599	chr12	40025186	40025761	11.09	6.8
PCED1B-AS1	NR_026544	chr12	47749378	47749788	11.09	8.22
TMPRSS12	NM_182559	chr12	51241806	51242723	11.09	6.18
FAM19A2	NM_178539	chr12	62419241	62419712	11.09	4.94
AVPR1A	NM_000706	chr12	63571545	63572125	11.09	7.6
C12orf66	NM_152440	chr12	64566299	64566880	11.09	7.6
TBC1D30	NM_015279	chr12	65237141	65237574	11.09	7.77
LOC100507065	NR_120431	chr12	65854497	65855063	11.09	7.02
LOC101928137	NR_110130	chr12	73581868	73582363	11.09	8
METAP2	NM_006838	chr12	95875184	95875759	11.09	6.8
ELK3	NM_005230	chr12	96530011	96530453	11.09	7.65
APPL2	NM_018171	chr12	105586235	105586693	11.09	6.57
CMKLR1	NM_004072	chr12	108794189	108794616	11.09	7.73
ANAPC7	NM_016238	chr12	110814964	110815441	11.09	6.93
RNFT2	NM_032814	chr12	117217618	117218097	11.09	6.79
NOS1	NM_000620	chr12	117920639	117921092	11.09	7.35
TMEM120B	NM_001080825	chr12	122189906	122190508	11.09	8.33
MLXIP	NM_014938	chr12	122526197	122526764	11.09	6.89
AACS	NM_023928	chr12	125660301	125660774	11.09	7.05
TMEM132B	NM_052907	chr12	126184503	126185020	11.09	7.77
LINC00939	NR_034132	chr12	126396920	126397464	11.09	7.4
LINC00507	NR_046392	chr12	128497910	128498327	11.09	5.68
FBRSL1	NM_001142641	chr12	133102558	133103256	11.09	5.67
LINC00366	NR_046999	chr13	39033943	39034393	11.09	6.21
LRCH1	NM_015116	chr13	47166153	47166712	11.09	7.09
ST13P4	NM_153290	chr13	50913744	50914610	11.09	1.09
LINC00558	NR_047488	chr13	54085896	54086340	11.09	7.61
PRR20B	NM_001130404	chr13	57706015	57706542	11.09	7.63
SLITRK5	NM_015567	chr13	88373918	88374614	11.09	2.52
GPC5-AS2	NR_120382	chr13	92591772	92592460	11.09	6.68
LINC00443	NR_047026	chr13	107616197	107616664	11.09	4.55
ADPRHL1	NM_138430	chr13	114063313	114063979	11.09	1.28
ATP4B	NM_000705	chr13	114288354	114288849	11.09	6.48
C14orf23	NR_026731	chr14	29566390	29566788	11.09	4.84
MIR548AI	NR_039672	chr14	30114271	30114706	11.09	7.72
NPAS3	NM_022123	chr14	33432660	33433343	11.09	8.03
EGLN3	NM_022073	chr14	34513263	34513961	11.09	6.46
NKX2-8	NM_014360	chr14	37060441	37060975	11.09	6.18
ARF6	NM_001663	chr14	50387500	50387985	11.09	3.81
TRIM9	NM_015163	chr14	51502475	51502933	11.09	7.3
FRMD6-AS2	NR_047477	chr14	52029671	52030179	11.09	8.31
CDKN3	NM_005192	chr14	54698166	54698651	11.09	6.96
DPF3	NM_012074	chr14	73202881	73203513	11.09	6.29
ISM2	NM_182509	chr14	77996818	77997402	11.09	6.64
BCL11B	NM_022898	chr14	99798160	99798627	11.09	6.59
SIVA1	NM_006427	chr14	105227377	105227821	11.09	7.61
MIR4715	NR_039865	chr15	25938947	25939448	11.09	8.27
C15orf53	NM_207444	chr15	39227655	39228081	11.09	7.75
PIN4P1	NR_003571	chr15	44250786	44251422	11.09	7.63
RFX7	NM_022841	chr15	56529476	56529986	11.09	3.94
ZNF609	NM_015042	chr15	64880978	64881527	11.09	7.3
RAB11A	NM_004663	chr15	66158844	66159419	11.09	6.8
MIR629	NR_030714	chr15	70253615	70254041	11.09	5.95
LOC283731	NR_027073	chr15	74413455	74414103	11.09	7.32
TMED3	NM_007364	chr15	79655868	79656348	11.09	6.99
ZSCAN2	NM_017894	chr15	85152976	85153559	11.09	6.75
RGMA	NM_020211	chr15	94004094	94004578	11.09	6.88
ADAMTS17	NM_139057	chr15	100767868	100768449	11.09	5.71
LMF1-AS1	NR_110945	chr16	925241	925777	11.09	7.57
TMEM204	NM_024600	chr16	1615298	1616175	11.09	5.63
IFT140	NM_014714	chr16	1654268	1654822	11.09	7.15
NME3	NM_002513	chr16	1816905	1817441	11.09	7.57
PRSS21	NM_006799	chr16	2871532	2872129	11.09	8.33
THOC6	NM_024339	chr16	3072557	3073066	11.09	7.94
HMOX2	NM_002134	chr16	4526755	4527394	11.09	3.73
MIR4718	NR_039869	chr16	12611195	12611879	11.09	8
TMC7	NM_024847	chr16	18972877	18973328	11.09	6.17
ITPRIPL2	NM_001034841	chr16	19117358	19117975	11.09	7.75
GPRC5B	NM_016235	chr16	19838155	19838982	11.09	6.27
PDILT	NM_174924	chr16	20412953	20413538	11.09	6.66
POLR3E	NM_018119	chr16	22309374	22310249	11.09	1.48
PRKCB	NM_002738	chr16	23859363	23860081	11.09	6.28
C16orf82	NM_182831	chr16	27073752	27074185	11.09	7.77
N4BP1	NM_153029	chr16	48557667	48558173	11.09	5.91
C16orf78	NM_144602	chr16	49576170	49577026	11.09	3.69
APOOP5	NR_028471	chr16	59297827	59298362	11.09	7.65
CDH11	NM_001797	chr16	64441510	64442118	11.09	5.78
LINC00922	NM_001101346	chr16	65455799	65456328	11.09	7.56
SLC7A6	NM_003983	chr16	68320353	68321014	11.09	6.71
SNTB2	NM_006750	chr16	69277166	69277678	11.09	5.94
CMTR2	NM_018348	chr16	71295680	71296307	11.09	6.14
ZNRF1	NM_032268	chr16	75046244	75046739	11.09	3.7
VAT1L	NM_020927	chr16	77933754	77934232	11.09	6.86
CLEC3A	NM_005752	chr16	78000800	78001348	11.09	4.23
MAF	NM_005360	chr16	79198429	79199342	11.09	1.34
LOC146513	NR_038438	chr16	86337931	86338487	11.09	4.95
FENDRR	NR_033925	chr16	86510993	86511858	11.09	2
POLR2A	NM_000937	chr17	7393885	7394437	11.09	7.26
MGC12916	NM_032729	chr17	14332658	14333152	11.09	8.01
ZSWIM7	NM_001042697	chr17	15920195	15920724	11.09	7.56
TOM1L2	NM_144678	chr17	17847759	17848201	11.09	7.65
EFCAB5	NM_198529	chr17	28230405	28230891	11.09	6.75
SRCIN1	NM_025248	chr17	36762847	36763440	11.09	6.49
HAP1	NM_003949	chr17	39886506	39887030	11.09	7.74
MIR6780A	NR_106838	chr17	40858596	40859481	11.09	7.04
DBF4B	NM_025104	chr17	42798744	42799336	11.09	6.53
EFCAB13	NM_152347	chr17	45403340	45404094	11.09	6.6
ANKFN1	NM_153228	chr17	54087880	54088378	11.09	1.92
MSI2	NM_138962	chr17	55457151	55457622	11.09	6.99
TACO1	NM_016360	chr17	61677864	61678373	11.09	7.94
LOC729683	NR_046273	chr17	61795755	61796164	11.09	5.54
BPTF	NM_004459	chr17	65890834	65891322	11.09	7.49
BPTF	NM_004459	chr17	65894993	65895472	11.09	6.98
WIPI1	NM_017983	chr17	66478393	66479022	11.09	7.66
SUMO2	NM_006937	chr17	73177257	73177719	11.09	7.12
PRPSAP1	NM_002766	chr17	74357888	74358564	11.09	7.51
CYGB	NM_134268	chr17	74530447	74530854	11.09	8.03
LOC100507351	NR_040050	chr17	75613716	75614168	11.09	7.36
RBFOX3	NM_001025448	chr17	77473642	77474226	11.09	7.84
MIR4739	NR_039893	chr17	77675695	77676275	11.09	5.66
FOXK2	NM_004514	chr17	80487502	80488090	11.09	8.01
THOC1	NM_005131	chr18	350952	351544	11.09	8.25
ZBTB14	NM_003409	chr18	5287104	5287563	11.09	7.24
PIEZO2	NM_022068	chr18	10959396	10959839	11.09	6.32
MIB1	NM_020774	chr18	19337997	19338431	11.09	7.75
CHST9	NM_031422	chr18	25207422	25208211	11.09	2.75
GAREM	NM_022751	chr18	30007080	30007648	11.09	6.9
SLC14A2	NM_007163	chr18	42901552	42901975	11.09	7.85
ELAC1	NM_018696	chr18	48470587	48471235	11.09	4.92
LOC100505776	NR_038325	chr18	68968854	68969292	11.09	7.58
ZNF407	NM_017757	chr18	72345361	72345811	11.09	7.48
SALL3	NM_171999	chr18	76736384	76737021	11.09	6.35
BSG	NM_001728	chr19	571603	572115	11.09	7.85
RPS15	NM_001018	chr19	1439674	1440161	11.09	6.64
ZNF556	NM_024967	chr19	2878751	2879195	11.09	7.61
SEMA6B	NM_020241	chr19	4566945	4567404	11.09	4.2
EIF3G	NM_003755	chr19	10255814	10256545	11.09	3.67
IER2	NM_004907	chr19	13262210	13262614	11.09	7.76
LOC100420587	NR_110759	chr19	28865947	28866498	11.09	4.56
ZNF540	NM_152606	chr19	38060393	38061163	11.09	5.71
ZNF766	NM_001010851	chr19	52751389	52751915	11.09	4.22
PXDN	NM_012293	chr2	1727323	1727922	11.09	3.99
PXDN	NM_012293	chr2	1839791	1840675	11.09	7.02
LOC645949	NR_038837	chr2	21633426	21633981	11.09	6.6
KLHL29	NM_025067	chr2	23569184	23569690	11.09	8.33
PLB1	NM_153021	chr2	28766132	28766573	11.09	6.31
CLIP4	NM_024692	chr2	29358263	29358739	11.09	6.76
XDH	NM_000379	chr2	31602122	31602603	11.09	7.02
LTBP1	NM_000627	chr2	33481207	33481707	11.09	8.26
SLC8A1-AS1	NR_038441	chr2	40241800	40242245	11.09	7.54
LOC388942	NR_033996	chr2	42113699	42114291	11.09	8.25
KCNG3	NM_133329	chr2	42669954	42670549	11.09	8.24
LRPPRC	NM_133259	chr2	44190611	44191049	11.09	7.58
B3GNT2	NM_006577	chr2	62406608	62407019	11.09	8.17
ETAA1	NM_019002	chr2	67769958	67770510	11.09	6.55
APLF	NM_173545	chr2	68779137	68779871	11.09	4.57
GMCL1	NM_178439	chr2	70075778	70076186	11.09	7.99
INO80B	NM_031288	chr2	74683103	74683793	11.09	3.96
REG3G	NM_198448	chr2	79073063	79073662	11.09	8.33
LRRTM1	NM_178839	chr2	80385286	80385697	11.09	8.17
FUNDC2P2	NM_001013648	chr2	84326236	84326832	11.09	8.31
GNLY	NM_006433	chr2	85921758	85922386	11.09	6.24
LINC01127	NR_103791	chr2	102595602	102596255	11.09	7.18
DPP10	NM_020868	chr2	116845291	116846087	11.09	5.68
TSN	NM_004622	chr2	123316336	123316833	11.09	6.47
GYPC	NM_002101	chr2	127260859	127261453	11.09	6.48
AMMECR1L	NM_031445	chr2	128666615	128667040	11.09	7.74
MIR3679	NR_037450	chr2	134882940	134883380	11.09	7.61
LRP1B	NM_018557	chr2	142804568	142805016	11.09	7.52
KYNU	NM_003937	chr2	143643079	143643616	11.09	7.53
ARHGAP15	NM_018460	chr2	143762314	143763038	11.09	1.88
MMADHC	NM_015702	chr2	150795019	150795498	11.09	4.83
LOC101929282	NR_110244	chr2	151531796	151532415	11.09	7.75
LOC101929753	NR_110576	chr2	171284637	171285264	11.09	3.33
CYBRD1	NM_024843	chr2	172369019	172369774	11.09	6.66
ITGA6	NM_000210	chr2	173213157	173213770	11.09	7.73
CDCA7	NM_031942	chr2	174206562	174206960	11.09	6.91
DNAJC10	NM_018981	chr2	183596003	183596726	11.09	7.7
MOB4	NM_015387	chr2	198435666	198436142	11.09	6.76
LOC101927619	NR_110267	chr2	199289579	199290332	11.09	5.07
SATB2	NM_015265	chr2	199922680	199923248	11.09	7.04
GCSHP3	NR_033248	chr2	206998025	206998509	11.09	6.88
MAP2	NM_002374	chr2	210231725	210232258	11.09	7.65
2018-03-04	NM_020814	chr2	217233424	217233879	11.09	4.11
LINC01494	NR_110238	chr2	219807976	219808542	11.09	6.78
AP1S3	NM_178814	chr2	224697896	224698367	11.09	6.65
MIR548AR	NR_049839	chr2	226646498	226647129	11.09	4.1
COL4A3	NM_000091	chr2	228029907	228030486	11.09	5.61
EIF4E2	NM_004846	chr2	233425645	233426334	11.09	6.67
UGT1A6	NM_001072	chr2	234595250	234595734	11.09	6.74
SH3BP4	NM_014521	chr2	236011740	236012363	11.09	3.23
AGAP1	NM_014914	chr2	236479883	236480360	11.09	6.91
GBX2	NM_001485	chr2	236748095	236749004	11.09	1.84
THAP4	NM_015963	chr2	242557929	242558489	11.09	6.63
BTBD3	NM_014962	chr20	12005139	12005580	11.09	7.64
TASP1	NM_017714	chr20	13670368	13670774	11.09	8.02
KIZ	NM_018474	chr20	20938019	20938612	11.09	5.89
LINC01384	NR_109883	chr20	22643963	22644375	11.09	8.25
DNMT3B	NM_006892	chr20	31359514	31360355	11.09	1.94
PXMP4	NM_007238	chr20	32290864	32291641	11.09	5.59
SCAND1	NM_016558	chr20	34549464	34550130	11.09	5.16
TGM2	NM_004613	chr20	36809187	36809884	11.09	5.69
ADIG	NM_174906	chr20	37215237	37215882	11.09	3.41
LINC01370	NR_109936	chr20	38762711	38763143	11.09	5.59
SRSF6	NM_006275	chr20	42017155	42017763	11.09	7.76
STK4	NM_006282	chr20	43655151	43655752	11.09	8.35
DNTTIP1	NM_052951	chr20	44423678	44424161	11.09	7.04
MIR3616	NR_037410	chr20	45700888	45701482	11.09	8.25
SULF2	NM_018837	chr20	46485948	46486439	11.09	5.57
LINC00494	NR_026958	chr20	47067095	47067545	11.09	6.21
CSE1L	NM_001316	chr20	47670573	47671167	11.09	8.25
B4GALT5	NM_004776	chr20	48358568	48359126	11.09	7.1
UBE2V1	NM_021988	chr20	48746922	48747484	11.09	7.09
ATP9A	NM_006045	chr20	50375496	50375920	11.09	7.78
LINC01429	NR_110016	chr20	50575682	50576385	11.09	7.96
ZFP64	NM_018197	chr20	50672698	50673209	11.09	5.98
NPBWR2	NM_005286	chr20	62740335	62740804	11.09	7.1
LOC101927797	NR_109925	chr21	20279108	20279758	11.09	6.56
LINC00317	NR_038872	chr21	23055178	23055634	11.09	7.3
LOC101927843	NR_109959	chr21	23351333	23351819	11.09	5.22
LINC00158	NM_058184	chr21	26522376	26522849	11.09	6.82
CYYR1	NM_052954	chr21	27875831	27876280	11.09	7.55
MAP3K7CL	NM_020152	chr21	30517671	30518100	11.09	7.7
KRTAP19-1	NM_181607	chr21	31845912	31846406	11.09	6.54
RUNX1-IT1	NM_025143	chr21	36404341	36404892	11.09	6.59
CBS	NM_000071	chr21	44484275	44484825	11.09	6.58
SIK1	NM_173354	chr21	44843762	44844201	11.09	7.59
PEX26	NM_017929	chr22	18545379	18545968	11.09	6.62
YPEL1	NM_013313	chr22	22117611	22118055	11.09	7.61
KREMEN1	NM_032045	chr22	29482243	29482692	11.09	7.55
RHBDD3	NM_012265	chr22	29648209	29648626	11.09	5.68
NHP2L1	NM_005008	chr22	42076053	42076638	11.09	8.04
PARVG	NM_022141	chr22	44567502	44568248	11.09	1.96
MIRLET7A3	NR_029478	chr22	46499254	46499672	11.09	8.35
CELSR1	NM_014246	chr22	46879534	46880234	11.09	6.49
MOV10L1	NM_018995	chr22	50574229	50574704	11.09	6.73
CRBN	NM_016302	chr3	3363384	3364202	11.09	7.72
MIR4790	NR_039953	chr3	5549768	5550330	11.09	7.09
MIR4790	NR_039953	chr3	6005305	6006089	11.09	5.83
NUP210	NM_024923	chr3	13328354	13328917	11.09	5.11
RFTN1	NM_015150	chr3	16472943	16473427	11.09	6.74
LOC101927829	NR_110814	chr3	20538000	20538483	11.09	7.04
RPL15	NM_002948	chr3	23922490	23923016	11.09	4.22
RBMS3	NM_014483	chr3	29421211	29421621	11.09	5.58
STAC	NM_003149	chr3	36117964	36118665	11.09	8.35
ZKSCAN7	NM_018651	chr3	44602247	44602667	11.09	5.76
SCAP	NM_012235	chr3	47490391	47491022	11.09	6.15
FLNB	NM_001457	chr3	57935569	57936177	11.09	2.53
LINC00994	NR_033978	chr3	64074233	64074967	11.09	1.35
GBE1	NM_000158	chr3	82292507	82292964	11.09	7.3
MIR548A3	NR_030330	chr3	103817530	103818294	11.09	6.89
CBLB	NM_170662	chr3	105838946	105839544	11.09	8.33
LINC00882	NR_028303	chr3	106440744	106441319	11.09	6.8
LINC00882	NR_028303	chr3	106688442	106688977	11.09	7.65
LINC01205	NM_001145553	chr3	109892755	109893258	11.09	1.87
NR1I2	NM_003889	chr3	119582615	119583227	11.09	2.72
TMCC1-AS1	NR_037893	chr3	129644666	129645188	11.09	7.77
RAB6B	NM_016577	chr3	133586305	133586931	11.09	7.58
STAG1	NM_005862	chr3	136237096	136237571	11.09	6.73
ESYT3	NM_031913	chr3	138171043	138171697	11.09	5.09
CEP70	NM_024491	chr3	138286232	138286812	11.09	1.9
SLC9A9-AS1	NR_048544	chr3	143163972	143164746	11.09	7.02
PLOD2	NM_000935	chr3	145554737	145555319	11.09	6.74
ZIC4	NM_032153	chr3	147036796	147037285	11.09	7.56
LINC01214	NR_110186	chr3	150005290	150005771	11.09	7.02
DHX36	NM_020865	chr3	154042465	154043028	11.09	5.11
LINC01192	NR_033945	chr3	162646002	162646716	11.09	7.72
LINC01322	NR_125764	chr3	165004341	165005162	11.09	3.76
BCHE	NM_000055	chr3	166059349	166059751	11.09	7.59
ZBBX	NM_024687	chr3	166811515	166812344	11.09	4.22
GOLIM4	NM_014498	chr3	167789445	167790137	11.09	6.61
MECOM	NM_004991	chr3	169191644	169192243	11.09	8.33
PHC3	NM_024947	chr3	169887678	169888275	11.09	8.33
KCNMB2	NM_005832	chr3	178521008	178521842	11.09	7.62
GNB4	NM_021629	chr3	179139411	179139992	11.09	6.76
KLHL24	NM_017644	chr3	183361127	183361616	11.09	7.56
SENP2	NM_021627	chr3	185347390	185347935	11.09	7.33
DGKG	NM_001346	chr3	185979581	185980297	11.09	7.75
AHSG	NM_001622	chr3	186312070	186312531	11.09	7.14
LEPREL1	NM_018192	chr3	189793914	189794589	11.09	3.85
LEPREL1	NM_018192	chr3	189795240	189795847	11.09	5.73
UTS2B	NM_198152	chr3	191080981	191081380	11.09	4.99
MB21D2	NM_178496	chr3	192593784	192594313	11.09	4.26
TMEM44-AS1	NR_047573	chr3	194317696	194318143	11.09	7.59
LOC100507391	NR_037891	chr3	194604056	194604720	11.09	7.11
NKX1-1	NM_001290079	chr4	1491821	1492450	11.09	6.24
LOC100133461	NR_034136	chr4	3701022	3701425	11.09	7.61
STX18	NM_016930	chr4	4497840	4498649	11.09	5.97
LINC01396	NR_125765	chr4	4814373	4814872	11.09	6.5
ZNF518B	NM_053042	chr4	10502673	10503166	11.09	6.6
RAB28	NM_004249	chr4	13416436	13416986	11.09	6.58
QDPR	NM_000320	chr4	17387005	17387493	11.09	6.68
KCNIP4	NM_025221	chr4	22130867	22131659	11.09	2.93
GPR125	NM_145290	chr4	22474197	22474826	11.09	6.24
GBA3	NM_020973	chr4	22637482	22637928	11.09	7.64
PPARGC1A	NM_013261	chr4	23707582	23708103	11.09	5.91
PPARGC1A	NM_013261	chr4	23718171	23718954	11.09	4
PPARGC1A	NM_013261	chr4	23721279	23721711	11.09	7.76
DHX15	NM_001358	chr4	24626314	24626774	11.09	7.18
LINC01258	NR_110951	chr4	38376656	38377089	11.09	5.74
PDS5A	NM_015200	chr4	40005653	40006134	11.09	6.76
KCTD8	NM_198353	chr4	43983993	43984799	11.09	3.14
LPHN3	NM_015236	chr4	61665077	61665549	11.09	6.77
LPHN3	NM_015236	chr4	62573681	62574168	11.09	7.21
LOC101927237	NR_110747	chr4	68012077	68012677	11.09	8.33
ANKRD17	NM_032217	chr4	74132191	74132631	11.09	3.8
BTC	NM_001729	chr4	75719292	75719917	11.09	7.61
BMP3	NM_001201	chr4	81974632	81975262	11.09	6.19
HSD17B11	NM_016245	chr4	88299015	88299525	11.09	5.98
TIGD2	NM_145715	chr4	90105605	90106125	11.09	7.76
GPRIN3	NM_198281	chr4	90413592	90414209	11.09	7.75
BMPR1B-AS1	NR_121610	chr4	95630960	95631449	11.09	6.67
STPG2-AS1	NR_102713	chr4	97896254	97896836	11.09	6.74
STPG2-AS1	NR_102713	chr4	98360190	98360677	11.09	7.21
STPG2	NM_174952	chr4	98693264	98693845	11.09	7.6
STPG2	NM_174952	chr4	98875325	98875755	11.09	4.06
DKK2	NM_014421	chr4	108148203	108148681	11.09	6.87
CFI	NM_000204	chr4	110687554	110688142	11.09	6.62
METTL14	NM_020961	chr4	119659386	119660191	11.09	5.84
MIR2054	NR_031746	chr4	126544422	126545209	11.09	5.9
SLC7A11-AS1	NR_038380	chr4	138974715	138975403	11.09	4.02
ABCE1	NM_002940	chr4	145960658	145961337	11.09	6.77
EDNRA	NM_001957	chr4	148400616	148401097	11.09	6.76
LOC100996286	NR_121627	chr4	152907751	152908230	11.09	6.98
FSTL5	NM_020116	chr4	161884742	161885199	11.09	4.18
NAF1	NM_138386	chr4	163812476	163812987	11.09	7.87
MIR578	NR_030304	chr4	166369578	166370004	11.09	7.75
GALNT7	NM_017423	chr4	174078235	174078810	11.09	6.9
NEIL3	NM_018248	chr4	178228908	178229322	11.09	8.22
LINC01098	NM_001085490	chr4	178628944	178629621	11.09	5.67
HCN1	NM_021072	chr5	46149805	46150259	11.09	7.37
HCN1	NM_021072	chr5	46164684	46165185	11.09	8.27
ESM1	NM_007036	chr5	54209623	54210176	11.09	4.63
KIF2A	NM_004520	chr5	61640149	61640788	11.09	7.56
HTR1A	NM_000524	chr5	62921514	62922024	11.09	5.98
MIR3977	NR_039773	chr5	82061399	82062038	11.09	7.56
CTD-2151A2.1	NR_110562	chr5	99235997	99236612	11.09	6.1
LINC01023	NR_046368	chr5	107950926	107951646	11.09	7.77
TMEM232	NM_001039763	chr5	110016369	110016959	11.09	6.61
SNX2	NM_003100	chr5	122108395	122109163	11.09	3.83
ZNF608	NM_020747	chr5	124096056	124096554	11.09	5.61
ISOC1	NM_016048	chr5	128379405	128379883	11.09	6.86
AFF4	NM_014423	chr5	132298471	132298934	11.09	6.56
C5orf66-AS1	NR_105049	chr5	134425719	134426185	11.09	7.13
CXCL14	NM_004887	chr5	134906457	134907032	11.09	6.8
SLC36A1	NM_078483	chr5	150778059	150778477	11.09	5.78
FAM114A2	NM_018691	chr5	153344209	153344841	11.09	3.43
LARP1	NM_015315	chr5	154050121	154050601	11.09	6.99
PPP1R2P3	NM_206858	chr5	156243743	156244146	11.09	7.61
LINC01411	NR_125806	chr5	173719433	173720240	11.09	7.95
COL23A1	NM_173465	chr5	177997690	177998192	11.09	8.22
TBC1D9B	NM_015043	chr5	179374436	179374867	11.09	7.74
FAM50B	NM_012135	chr6	3883010	3883491	11.09	7.02
LOC100507506	NR_103764	chr6	4216647	4217058	11.09	8.17
PIP5K1P1	NR_027712	chr6	7953699	7954315	11.09	4.26
TFAP2A-AS1	NR_033910	chr6	9616478	9616932	11.09	6.29
RNF182	NM_152737	chr6	13929379	13930090	11.09	0.66
SLC17A4	NM_005495	chr6	25786421	25787127	11.09	5.82
ZSCAN23	NM_001012455	chr6	28433597	28434104	11.09	8.35
DNAH8	NM_001371	chr6	38702112	38702600	11.09	3.71
APOBEC2	NM_006789	chr6	41021016	41021505	11.09	6.67
TFEB	NM_007162	chr6	41660864	41661325	11.09	7.14
MRPL14	NM_032111	chr6	44037204	44037766	11.09	7.09
LOC101926962	NR_110658	chr6	46830690	46831212	11.09	3.78
MIR206	NR_029713	chr6	52003207	52003798	11.09	8.19
OGFRL1	NM_024576	chr6	71879069	71879617	11.09	7.32
KCNQ5-IT1	NR_120503	chr6	73388502	73388951	11.09	7.55
IMPG1	NM_001563	chr6	76741437	76741927	11.09	7.71
TPBG	NM_006670	chr6	83076023	83076464	11.09	6.31
MANEA-AS1	NR_047502	chr6	95619717	95620212	11.09	1.96
FUT9	NM_006581	chr6	96425849	96426330	11.09	7.02
GPR63	NM_030784	chr6	97187156	97187673	11.09	7.77
CCNC	NM_005190	chr6	99997291	99997802	11.09	7.87
PRDM13	NM_021620	chr6	100082752	100083438	11.09	5.83
GRIK2	NM_021956	chr6	101643407	101643845	11.09	3.73
PREP	NM_002726	chr6	105835833	105836533	11.09	5.65
ATG5	NM_004849	chr6	106777566	106778529	11.09	1.54
DDO	NM_003649	chr6	110716458	110717194	11.09	4.64
RFX6	NM_173560	chr6	117236789	117237501	11.09	7.76
HSF2	NM_004506	chr6	122251934	122252497	11.09	7.05
RNF217-AS1	NR_026876	chr6	125284473	125285154	11.09	5.63
ARHGAP18	NM_033515	chr6	129700505	129701047	11.09	7.98
LINC01312	NR_027030	chr6	134064705	134065126	11.09	5.88
PERP	NM_022121	chr6	138314709	138315136	11.09	5.96
PERP	NM_022121	chr6	138343111	138343663	11.09	1.94
LOC645434	NR_033919	chr6	139862207	139862665	11.09	7.3
AIG1	NM_016108	chr6	143376606	143377077	11.09	6.65
PLAGL1	NM_002656	chr6	144260284	144260843	11.09	3.4
PPP1R14C	NM_030949	chr6	150485982	150486639	11.09	6.8
C6orf118	NM_144980	chr6	165882220	165882845	11.09	6.22
LOC101927021	NR_110065	chr7	1222356	1222801	11.09	6.3
PSMG3	NM_032302	chr7	1607256	1608060	11.09	3.16
TMEM106B	NM_018374	chr7	12199861	12200434	11.09	1.69
AGMO	NM_001004320	chr7	15417356	15417963	11.09	7.84
AGMO	NM_001004320	chr7	15568678	15569077	11.09	6.98
GPNMB	NM_002510	chr7	23282003	23282410	11.09	5.39
CLK2P	NR_002711	chr7	23610192	23610849	11.09	1.69
TSL	NR_122122	chr7	27584323	27584788	11.09	6.64
BMPER	NM_133468	chr7	34024985	34025611	11.09	6.19
LOC401324	NR_038864	chr7	35349124	35349668	11.09	6.34
STARD3NL	NM_032016	chr7	38183275	38183836	11.09	7.1
OGDH	NM_002541	chr7	44690110	44690731	11.09	7.71
COBL	NM_015198	chr7	51733576	51734363	11.09	5.9
HPVC1	NR_004422	chr7	54310211	54310748	11.09	7.53
TPST1	NM_003596	chr7	65700184	65700655	11.09	6.99
LOC102723427	NR_120514	chr7	67250689	67251194	11.09	8.31
LOC102723427	NR_120514	chr7	67737460	67737966	11.09	8.33
LOC102723427	NR_120514	chr7	67955870	67956457	11.09	6.63
WBSCR17	NM_022479	chr7	70672300	70672913	11.09	5.99
HIP1	NM_005338	chr7	75305247	75305725	11.09	6.86
MTERF1	NM_006980	chr7	91442179	91442694	11.09	5.66
ACN9	NM_020186	chr7	96944348	96944917	11.09	6.98
TFR2	NM_003227	chr7	100223688	100224105	11.09	8.3
ACHE	NM_000665	chr7	100514808	100515290	11.09	7.09
COL26A1	NM_133457	chr7	101095325	101095869	11.09	7.4
GPR22	NM_005295	chr7	107092458	107092894	11.09	7.65
NRCAM	NM_005010	chr7	107988202	107988760	11.09	7.1
ZNF277	NM_021994	chr7	111863142	111863791	11.09	7.32
PPP1R3A	NM_002711	chr7	113159582	113160008	11.09	7.75
MIR6132	NR_106748	chr7	116645646	116646265	11.09	6.35
KCND2	NM_012281	chr7	119440471	119441169	11.09	3.81
MIR592	NR_030323	chr7	126301372	126301803	11.09	5.7
LOC349160	NR_046103	chr7	136892709	136893140	11.09	4.05
MIR548AR	NR_049839	chr7	146671007	146671458	11.09	7.43
MIR548I4	NR_031690	chr7	147261501	147262137	11.09	6.37
LOC389602	NM_001291913	chr7	155833543	155834182	11.09	4.49
LOC100506585	NR_038966	chr7	157875898	157876341	11.09	6.32
LOC101927815	NR_125423	chr8	2397247	2397747	11.09	8.26
NEFM	NM_005382	chr8	24791289	24791731	11.09	6.32
FUT10	NM_032664	chr8	32997716	32998438	11.09	7.71
LINC01288	NR_125746	chr8	34225747	34226416	11.09	5.37
HGSNAT	NM_152419	chr8	42981153	42981560	11.09	8.03
CEBPD	NM_005195	chr8	48467851	48468608	11.09	6.79
ST18	NM_014682	chr8	53248999	53249493	11.09	6.54
NKAIN3	NM_173688	chr8	63197740	63198149	11.09	8.05
MTFR1	NM_014637	chr8	66617723	66618306	11.09	3.9
C8orf34	NM_052958	chr8	69104899	69105363	11.09	6.58
LOC100505718	NR_039986	chr8	70165443	70166109	11.09	7.04
MIR5708	NR_049894	chr8	81169472	81169912	11.09	7.61
MIR5708	NR_049894	chr8	81242722	81243165	11.09	4.25
REXO1L2P	NR_003594	chr8	86909657	86910158	11.09	8.27
NBN	NM_002485	chr8	90995956	90996485	11.09	7.56
MIR599	NR_030329	chr8	100441820	100442592	11.09	5.74
MIR4471	NR_039681	chr8	101455453	101456026	11.09	6.91
RIMS2	NM_014677	chr8	104990137	104990776	11.09	6.47
SAMD12-AS1	NR_038210	chr8	119449142	119449759	11.09	6.17
COL14A1	NM_021110	chr8	121020787	121021291	11.09	5.82
WDYHV1	NM_018024	chr8	124453191	124453784	11.09	8.27
LOC101927915	NR_125428	chr8	138046586	138047094	11.09	8.31
PLEC	NM_000445	chr8	145011968	145012662	11.09	5.95
PLEC	NM_000445	chr8	145048318	145048817	11.09	8.27
SPIN1	NM_006717	chr9	90999750	91000155	11.09	5.19
AUH	NM_001698	chr9	94073725	94074272	11.09	6.58
OR13F1	NM_001004485	chr9	107197375	107197806	11.09	7.74
KLF4	NM_004235	chr9	110522258	110522891	11.09	6.31
PTGR1	NM_012212	chr9	114338411	114339051	11.09	3.68
PPP6C	NM_002721	chr9	127938230	127938689	11.09	7.24
CERCAM	NM_016174	chr9	131190240	131190774	11.09	4.08
DMD	NM_000109	chrX	32848264	32849037	11.09	7.04
MAOB	NM_000898	chrX	43648596	43649088	11.09	6.6
LINC01204	NR_104644	chrX	45422660	45423081	11.09	7.93
LUZP4	NM_016383	chrX	114641029	114641477	11.09	7.52
GRIA3	NM_000828	chrX	122561862	122562364	11.09	8.22
UBE2NL	NM_001012989	chrX	143474099	143474695	11.09	6.48
GYG2P1	NR_033667	chrY	13196017	13196514	11.09	5.65
PHF7	NM_016483	chr3	52445547	52446039	11.08	7.98
IFIT1	NM_001548	chr10	91151823	91152749	11.07	5.95
RBPJ	NM_005349	chr4	26198346	26199523	11.07	0
DIO3	NM_001362	chr14	102034324	102034924	11.05	5.7
LPHN3-AS1	NR_110595	chr4	63034197	63034737	11.05	3.83
RERE	NM_012102	chr1	8769349	8770122	11.02	3.85
LPHN2	NM_012302	chr1	81487079	81487622	11.02	7.82
CNIH3	NM_152495	chr1	224818112	224818614	11.02	6.74
VWA2	NM_198496	chr10	116047887	116048466	11.02	7.32
KDM2A	NM_012308	chr11	66930579	66931214	11.02	4.13
ANGPTL5	NM_178127	chr11	101841037	101841413	11.02	7.51
LMO7	NM_005358	chr13	76288530	76289161	11.02	5.83
GPC6-AS2	NR_046536	chr13	94291790	94292172	11.02	7.51
NALCN	NM_052867	chr13	101838562	101838944	11.02	7.51
ZFP36L1	NM_004926	chr14	68916354	68916939	11.02	7.14
AKAP13	NM_006738	chr15	85913343	85913696	11.02	6.28
ZZEF1	NM_015113	chr17	3965118	3965483	11.02	7.51
PIK3R6	NM_001010855	chr17	8770787	8771403	11.02	8.21
MLK7-AS1	NR_033882	chr2	174088725	174089298	11.02	6.56
SP3	NM_003111	chr2	174626770	174627131	11.02	6.28
LINC00693	NR_038840	chr3	28835290	28835687	11.02	7.51
SLC25A36	NM_018155	chr3	140566125	140566737	11.02	3.96
SLCO4C1	NM_180991	chr5	101058983	101059516	11.02	6.5
DOCK2	NM_004946	chr5	169194563	169195207	11.02	6.28
SCGN	NM_006998	chr6	25492253	25492642	11.02	7.51
LOC100505921	NR_110018	chr7	8031609	8032213	11.02	5.72
NUP205	NM_015135	chr7	135259847	135260369	11.02	7.86
PGM1	NM_002633	chr1	64042829	64043427	11.01	7.98
C16orf62	NM_020314	chr16	19567523	19568121	11.01	7.98
UQCC2	NM_032340	chr6	33655256	33655854	11.01	5.7
LOC646903	NR_036538	chr3	149736181	149736778	10.99	7.98
ABCA3	NM_001089	chr16	2368706	2369242	10.97	5.72
GNRHR	NM_000406	chr4	68641559	68642155	10.97	7.98
LOC101927657	NR_125421	chr8	127191752	127192347	10.96	5.72
FAM102B	NM_001010883	chr1	109129114	109129622	10.94	7.66
PIP5K1A	NM_003557	chr1	151194529	151195259	10.94	4.2
LGALS8-AS1	NR_034040	chr1	236704396	236705009	10.94	7.1
MYCBP2	NM_015057	chr13	77896713	77897093	10.94	8.01
SLC5A11	NM_052944	chr16	24819303	24819680	10.94	8.01
MAP2K6	NM_002758	chr17	67414070	67414421	10.94	5.69
PTPRM	NM_002845	chr18	7559619	7560213	10.94	3.83
MIER3	NM_152622	chr5	56327976	56328726	10.94	3.55
LNPEP	NM_005575	chr5	96270629	96271002	10.94	8.01
FAM46A	NM_017633	chr6	82462499	82463364	10.94	7.61
MAGI2-AS3	NR_038343	chr7	79166931	79167317	10.94	8.01
LOC101927815	NR_125423	chr8	3348837	3349445	10.94	7.29
SLC25A48	NM_145282	chr5	135153061	135153546	10.92	7.98
LSM3	NM_014463	chr3	14252183	14253221	10.87	5.05
SDK1	NM_152744	chr7	3275844	3276372	10.87	5.06
FOXP1	NM_032682	chr3	70906915	70907397	10.86	5.72
LPP	NM_005578	chr3	187780221	187780809	10.83	8.27
MAP3K4	NM_005922	chr6	161409284	161409764	10.81	7.98
FHAD1	NM_052929	chr1	15630405	15630984	10.79	5.83
BSDC1	NM_018045	chr1	32849177	32849750	10.79	6.63
HSD52	NR_027120	chr1	59612943	59613703	10.79	2.14
AK4	NM_013410	chr1	65612186	65613001	10.79	6.32
PIN1P1	NR_023916	chr1	70424729	70425472	10.79	7.1
TCHHL1	NM_001008536	chr1	152054588	152055237	10.79	6.98
MGST3	NM_004528	chr1	165620241	165621031	10.79	6.16
LINC01142	NR_026957	chr1	170194615	170195016	10.79	8.25
KCNH1	NM_002238	chr1	211283756	211284298	10.79	7.13
SNORA16B	NR_004389	chr1	212540418	212540966	10.79	6.81
LYPLAL1	NM_138794	chr1	219599630	219600061	10.79	7.68
RBM34	NM_015014	chr1	235335824	235336376	10.79	6.88
LOC101929384	NR_120475	chr12	300761	301465	10.79	3.81
C3AR1	NM_004054	chr12	8221508	8221981	10.79	3.79
MIR6074	NR_106722	chr12	66456053	66456457	10.79	5.6
EID3	NM_001008394	chr12	104749567	104750059	10.79	8.32
KIAA1033	NM_015275	chr12	105501983	105502419	10.79	7.53
LOC101927637	NR_120451	chr12	128087769	128088376	10.79	6.29
ITGBL1	NM_004791	chr13	102204769	102205323	10.79	7.04
DHRS4	NM_021004	chr14	24378834	24379384	10.79	4.83
CDH8	NM_001796	chr16	61411382	61411781	10.79	8.24
AIPL1	NM_014336	chr17	6254019	6254742	10.79	6.57
SLC47A2	NM_152908	chr17	19627199	19627820	10.79	6.35
KIF2B	NM_032559	chr17	51510210	51510637	10.79	7.6
LOC101927967	NR_110288	chr2	78596085	78596525	10.79	6.34
MREG	NM_018000	chr2	216864042	216864883	10.79	2
DIS3L2	NM_152383	chr2	232927806	232928210	10.79	8.32
LOC100287792	NM_001001690	chr20	36287670	36288190	10.79	3.1
TFAP2C	NM_003222	chr20	55188510	55188963	10.79	7.15
RUNX1-IT1	NM_025143	chr21	36409712	36410189	10.79	5.44
LINC01267	NR_110135	chr3	14399922	14400814	10.79	6.19
TGM4	NM_003241	chr3	44941849	44942504	10.79	6.94
SLCO2A1	NM_005630	chr3	133726411	133727002	10.79	2.55
IFT80	NM_020800	chr3	160094618	160095401	10.79	3.16
SPATA16	NM_031955	chr3	172758464	172758924	10.79	3.72
GBA3	NM_020973	chr4	22705312	22706086	10.79	6.68
LEF1-AS1	NR_029373	chr4	109283279	109283889	10.79	7.58
DCLK2	NM_152619	chr4	150330059	150330941	10.79	5.76
LINC01179	NR_121676	chr4	166544005	166544482	10.79	5.44
CWC27	NM_005869	chr5	64357549	64358114	10.79	6.72
SRP19	NM_003135	chr5	112161424	112162272	10.79	7.01
CXCL14	NM_004887	chr5	134905677	134906449	10.79	6.66
FAM135A	NM_020819	chr6	71177703	71178247	10.79	6.64
TNS3	NM_022748	chr7	47219752	47220239	10.79	8.24
DBF4	NM_006716	chr7	87503412	87503891	10.79	6.59
AP1S1	NM_001283	chr7	100799571	100799994	10.79	7.73
TMEM229A	NM_001136002	chr7	123783566	123784354	10.79	4.1
MIR4472-1	NR_039682	chr8	142944086	142944910	10.79	7.58
ANXA1	NM_000700	chr9	76033702	76034304	10.79	7.77
PBX1	NM_002585	chr1	164504513	164505172	10.78	4.16
TES	NM_015641	chr7	115996796	115997515	10.78	5.63
BATF2	NM_138456	chr11	64764049	64764971	10.75	3.71
VANGL2	NM_020335	chr1	160365480	160365773	10.73	3.28
C1orf53	NM_001024594	chr1	197819003	197819597	10.73	6.73
TRIM66	NM_014818	chr11	8683360	8684410	10.73	0
LOC102724784	NR_120590	chr11	8785745	8786142	10.73	7.29
KDM2A	NM_012308	chr11	66982134	66982511	10.73	7.29
MIR92A1	NR_029508	chr13	92004181	92004538	10.73	6.37
SLC7A8	NM_012244	chr14	23640269	23640698	10.73	3.79
LOC101929439	NR_120360	chr15	76509928	76510564	10.73	7.64
ENDOV	NM_173627	chr17	78316995	78317642	10.73	6.55
IL5RA	NM_000564	chr3	3130722	3131156	10.73	8.16
MIR4274	NR_036238	chr4	7556164	7556732	10.73	7.2
CXCL2	NM_002089	chr4	74969790	74970470	10.73	2.13
CXCL10	NM_001565	chr4	76949125	76949708	10.73	3.18
SV2C	NM_014979	chr5	75247056	75247832	10.73	6.9
CLIC5	NM_016929	chr6	45806128	45806446	10.73	4.16
BRINP1	NM_014618	chr9	121351249	121351609	10.73	6.37
EDF1	NM_003792	chr9	139757998	139758564	10.73	7.29
WDR72	NM_182758	chr15	53898054	53898636	10.72	8.27
LOC101927286	NR_120324	chr15	98025151	98025733	10.72	1.2
EMR3	NM_032571	chr19	14781478	14781954	10.72	5.87
PAM	NM_000919	chr5	102113545	102114127	10.72	3.83
SMARCAD1	NM_020159	chr4	95121242	95121823	10.7	7.98
HIBADH	NM_152740	chr7	27725711	27726584	10.7	4.16
VENTXP7	NR_002311	chr3	20984096	20984666	10.68	7.67
MTX3	NM_001010891	chr5	79301099	79301516	10.68	6.31
MIR3914-1	NR_037477	chr7	70785589	70786335	10.68	3.68
LOC100507420	NR_121620	chr8	37010596	37011389	10.68	1.83
UBAC1	NM_016172	chr9	138911305	138911769	10.68	5.63
IER5	NM_016545	chr1	181053406	181054276	10.67	6.73
HFM1	NM_001017975	chr1	91915750	91916308	10.66	3.29
MIR6079	NR_106727	chr1	44328903	44329376	10.65	7.98
LBR	NM_002296	chr1	225652149	225652802	10.64	3.46
USP35	NM_020798	chr11	77908291	77908921	10.64	5.64
ERC2-IT1	NR_024615	chr3	55759913	55760787	10.64	6.89
CTB-174D11.1	NR_109897	chr5	168499537	168500449	10.64	1.04
MYO1G	NM_033054	chr7	45018252	45019082	10.64	4.97
ZNF250	NM_021061	chr8	146110795	146111081	10.64	1.52
SKINTL	NR_026749	chr1	48661047	48661537	10.6	6.6
DNM3	NM_015569	chr1	171909418	171909880	10.6	5.68
MIR4753	NR_039908	chr1	235351731	235352342	10.6	6.26
RAP2A	NM_021033	chr13	98004866	98005790	10.6	3.86
FUT8	NM_004480	chr14	65866073	65866817	10.6	5.78
MAFB	NM_005461	chr20	39206660	39207365	10.6	5.03
KIAA0226	NM_014687	chr3	197439074	197439819	10.6	5.84
SPARCL1	NM_004684	chr4	88442636	88443236	10.6	3.48
LUCAT1	NR_103548	chr5	90607163	90607809	10.6	1.79
FTMT	NM_177478	chr5	121125740	121126304	10.6	7.39
AOAH-IT1	NR_046764	chr7	36620312	36620859	10.6	7.73
ZMIZ2	NM_031449	chr7	44735968	44736468	10.6	6.78
ASPH	NM_004318	chr8	62488381	62488755	10.6	5.72
PPP6R3	NM_018312	chr11	68227343	68228033	10.58	5.66
ETV4	NM_001986	chr17	41584569	41585342	10.53	3.29
C3orf67	NM_198463	chr3	59405211	59405783	10.53	3.83
C16orf45	NM_033201	chr16	15595626	15596728	10.5	1.88
MTHFD2P1	NR_077228	chr3	95567060	95567630	10.5	7.98
CASZ1	NM_017766	chr1	10737512	10738016	10.49	7.64
MTOR	NM_004958	chr1	11312405	11312927	10.49	7.26
IGSF21	NM_032880	chr1	18270949	18271518	10.49	8.35
EPB41	NM_004437	chr1	29287664	29288131	10.49	6.54
LOC101927468	NR_120331	chr1	147722141	147722543	10.49	7.74
MIR5191	NR_049823	chr1	201697950	201698658	10.49	5.1
DSTYK	NM_015375	chr1	205155346	205156154	10.49	3.71
KCNK1	NM_002245	chr1	233614464	233615038	10.49	5.62
PITRM1-AS1	NR_038284	chr10	3179107	3179821	10.49	7.25
DLG2	NM_001364	chr11	85117012	85117535	10.49	6.68
GRIN2B	NM_000834	chr12	13964469	13964992	10.49	7.21
LTA4H	NM_000895	chr12	96429545	96430357	10.49	3.79
RASGRF1	NM_002891	chr15	79304611	79305024	10.49	7.65
MYH11	NM_002474	chr16	15875445	15876022	10.49	7.75
FLJ45079	NM_001001685	chr17	75807856	75808306	10.49	6.94
SNTG2	NM_018968	chr2	1081865	1082715	10.49	8.17
DYNC2LI1	NM_015522	chr2	43997479	43998137	10.49	3.72
LOC101927709	NR_110272	chr2	119373444	119374075	10.49	5.22
MRPL44	NM_022915	chr2	224822351	224822958	10.49	6.58
LINC01440	NR_110629	chr20	53577920	53578644	10.49	7.12
NAALADL2	NM_207015	chr3	174595155	174595771	10.49	6.56
LINC00578	NR_047568	chr3	177192938	177193638	10.49	6.57
PEX5L	NM_016559	chr3	179676052	179676665	10.49	7.31
ATP11B	NM_014616	chr3	182603865	182604361	10.49	7.74
ACOX3	NM_003501	chr4	8395664	8396375	10.49	6.67
MIR575	NR_030301	chr4	83634376	83634862	10.49	7.73
CBR4	NM_032783	chr4	169842605	169843337	10.49	6.95
NR2F1-AS1	NR_015369	chr5	92382993	92383422	10.49	6.3
LOC102467225	NR_104998	chr5	118061475	118062109	10.49	7.02
ZNF608	NM_020747	chr5	123963599	123964186	10.49	6.34
LINC01484	NR_108027	chr5	173113697	173114300	10.49	6.3
DFNA5	NM_004403	chr7	24859915	24860566	10.49	5.84
CYCS	NM_018947	chr7	25101054	25101583	10.49	7.16
GSAP	NM_017439	chr7	77089514	77090022	10.49	7.52
CTTNBP2	NM_033427	chr7	117399586	117399994	10.49	7.75
LOC349160	NR_046103	chr7	136922117	136922683	10.49	5.87
LOC340357	NR_015383	chr8	12671544	12672292	10.49	8.18
PNOC	NM_006228	chr8	28177020	28177535	10.49	3.92
C8orf4	NM_020130	chr8	40065728	40066578	10.49	3.25
SLC26A7	NM_052832	chr8	92499865	92500286	10.49	7.5
HAS2	NM_005328	chr8	122945030	122945660	10.49	7.03
NFX1	NM_002504	chr9	33320408	33321204	10.49	7.67
MIR1973	NR_031737	chr4	117474393	117474962	10.48	5.72
VAMP3	NM_004781	chr1	7396455	7396968	10.46	3.74
RERE	NM_012102	chr1	8833933	8834417	10.46	7
MTOR	NM_004958	chr1	11296904	11297551	10.46	7.11
PTGFR	NM_000959	chr1	78837160	78837668	10.46	6.51
MIR554	NR_030280	chr1	151540828	151541822	10.46	1.84
CD5L	NM_005894	chr1	157830773	157831132	10.46	6.63
LINC00970	NR_104091	chr1	169031100	169031443	10.46	6.63
MT1HL1	NM_001039954	chr1	237087378	237088345	10.46	6.33
GAL	NM_015973	chr11	68477819	68478593	10.46	8.34
C11orf54	NM_014039	chr11	93474096	93475538	10.46	0
RFX4	NM_002920	chr12	107068422	107068806	10.46	7.07
METTL21C	NM_001010977	chr13	103362329	103362856	10.46	6.3
NRXN3	NM_004796	chr14	79299273	79299866	10.46	5.67
SEMA6D	NM_020858	chr15	47726168	47726639	10.46	6.57
MYO1E	NM_004998	chr15	59598223	59599145	10.46	4.01
MEGF11	NM_032445	chr15	66561240	66562064	10.46	5.58
MIR4262	NR_036226	chr2	12000809	12001182	10.46	7.07
LINC01122	NR_033873	chr2	58845499	58846125	10.46	7.65
ST6GAL2	NM_032528	chr2	107789628	107790209	10.46	5.81
TSHZ2	NM_173485	chr20	51985201	51985523	10.46	4.89
HRH1	NM_000861	chr3	11267706	11268064	10.46	6.63
PDE4D	NM_006203	chr5	59468654	59469536	10.46	1.14
SLC25A48	NM_145282	chr5	135160366	135160879	10.46	5.67
GABRB2	NM_000813	chr5	160825241	160825637	10.46	7.07
CDK14	NM_012395	chr7	90254694	90255670	10.46	0.67
LAMB1	NM_002291	chr7	107625334	107625721	10.46	7.07
FAM110B	NM_147189	chr8	58974931	58975365	10.46	7.87
LOC100132891	NR_033651	chr8	72621175	72621667	10.46	6.73
SLC45A4	NM_001080431	chr8	142216542	142217354	10.46	3.82
PRKCZ	NM_002744	chr1	2077469	2077894	10.45	5.72
RUNX3	NM_004350	chr1	25374070	25374689	10.43	4.21
ARHGEF11	NM_014784	chr1	157014701	157015258	10.43	7.65
CFAP45	NM_012337	chr1	159859647	159860089	10.43	5.14
LMO7	NM_005358	chr13	76387169	76387864	10.43	4.25
KLHL32	NM_052904	chr6	97514600	97515054	10.43	5.75
ARL4A	NM_005738	chr7	13210969	13211338	10.43	7.74
PPIH	NM_006347	chr1	43132425	43133214	10.41	1.75
PDZRN4	NM_013377	chr12	41610879	41611367	10.41	5.96
ZFAT	NM_020863	chr8	135719606	135720300	10.41	8.19
SPHKAP	NM_030623	chr2	229216169	229216734	10.4	8.27
NPSR1-AS1	NM_207283	chr7	34892003	34892511	10.4	5.72
FYB	NM_001465	chr5	39283528	39284263	10.39	0
MKLN1	NM_013255	chr7	130795088	130795791	10.39	4.03
NDRG1	NM_006096	chr8	134415777	134416628	10.39	6.8
CACNG3	NM_006539	chr16	24346063	24346524	10.38	7.98
LRP1B	NM_018557	chr2	142526646	142527408	10.38	3.29
IRGM	NM_001145805	chr5	150243956	150244519	10.37	5.72
PUS7L	NM_031292	chr12	44056540	44057383	10.34	3.18
FBXO33	NM_203301	chr14	39913499	39914003	10.32	3.83
CNTD2	NM_024877	chr19	40736299	40736757	10.32	7.98
MFAP1	NM_005926	chr15	44109546	44110232	10.29	5.63
RNU6-83P	NR_046948	chr8	72905935	72906564	10.29	6.68
LPHN3	NM_015236	chr4	60433791	60434346	10.22	7.98
LOC152225	NR_026934	chr3	101888769	101889323	10.2	7.98
PRDM2	NM_012231	chr1	14360028	14360779	10.19	8.34
SZRD1	NM_001114600	chr1	16693690	16694075	10.19	6.75
EYA3	NM_001990	chr1	28439417	28439989	10.19	3.93
LOC101928460	NR_110758	chr1	29783116	29783669	10.19	7.02
MATN1-AS1	NR_034182	chr1	31008211	31008645	10.19	7.73
SLFNL1-AS1	NR_037868	chr1	41482718	41483235	10.19	6.67
RIMKLA	NM_173642	chr1	42823968	42824684	10.19	5.37
NFIA-AS1	NR_104180	chr1	61797513	61797993	10.19	6.74
SLC44A5	NM_152697	chr1	76015278	76015670	10.19	6.75
ST6GALNAC3	NM_152996	chr1	76693076	76693686	10.19	7.65
ELTD1	NM_022159	chr1	80149819	80150277	10.19	7.16
CTBS	NM_004388	chr1	85051704	85052295	10.19	7.35
HFM1	NM_001017975	chr1	91917480	91918263	10.19	3.69
S100A8	NM_002964	chr1	153365431	153366147	10.19	1.99
S100A13	NM_005979	chr1	153606313	153606785	10.19	7.75
UBE2Q1	NM_017582	chr1	154517359	154518086	10.19	7.34
EFNA1	NM_004428	chr1	155099323	155099691	10.19	6.75
SYT11	NM_152280	chr1	155853429	155853801	10.19	6.75
RABGAP1L	NM_014857	chr1	174767914	174768367	10.19	6.59
KLHL12	NM_021633	chr1	202882467	202882940	10.19	7.05
PLXNA2	NM_025179	chr1	208786995	208787504	10.19	7.75
FLVCR1	NM_014053	chr1	213035140	213035507	10.19	6.75
WNT9A	NM_003395	chr1	228136117	228136620	10.19	7.34
RHOU	NM_021205	chr1	229097206	229097598	10.19	6.75
CHRM3-AS1	NR_046582	chr1	240043081	240043610	10.19	6.88
PLD5	NM_152666	chr1	242674207	242674548	10.19	6.99
C1orf100	NM_001012970	chr1	244508255	244508644	10.19	6.75
CNST	NM_152609	chr1	246747692	246748151	10.19	6.59
LOC101928272	NR_120635	chr10	9336826	9337490	10.19	8.38
RHOBTB1	NM_014836	chr10	62665439	62665956	10.19	7.59
RNLS	NM_018363	chr10	89997877	89998617	10.19	3.89
GPR26	NM_153442	chr10	125355219	125355609	10.19	6.75
IRF7	NM_001572	chr11	615442	616216	10.19	6.25
RCN1	NM_002901	chr11	32225525	32225942	10.19	7.38
LRRC4C	NM_020929	chr11	41430421	41430854	10.19	6.11
NXF1	NM_006362	chr11	62567532	62568070	10.19	7.29
SLC22A8	NM_004254	chr11	62772553	62773074	10.19	6.19
FADD	NM_003824	chr11	70051581	70051969	10.19	6.75
MED17	NM_004268	chr11	93542172	93542645	10.19	5.89
BIRC3	NM_001165	chr11	102158493	102159124	10.19	2.2
NTF3	NM_002527	chr12	5452993	5453335	10.19	6.99
CHD4	NM_001273	chr12	6711028	6711836	10.19	3.94
LOC101928162	NR_120463	chr12	10924854	10925323	10.19	7.93
PDE3A	NM_000921	chr12	20420406	20420850	10.19	7.03
SSPN	NM_005086	chr12	26393270	26393971	10.19	7.51
NELL2	NM_006159	chr12	45342458	45342925	10.19	6.77
PFKM	NM_000289	chr12	48517358	48517757	10.19	7.74
C12orf66	NM_152440	chr12	64482434	64482940	10.19	7.3
LOC100507377	NR_038300	chr12	74455355	74455844	10.19	6.57
TMTC2	NM_152588	chr12	83004564	83005198	10.19	8.16
KITLG	NM_000899	chr12	88916492	88916877	10.19	6.75
C12orf74	NM_001037671	chr12	93089191	93090104	10.19	4.01
TBX3	NM_005996	chr12	115132550	115132939	10.19	6.75
RNFT2	NM_032814	chr12	117241258	117241644	10.19	6.75
LINC01038	NR_125785	chr13	80270606	80271304	10.19	7.52
TEX29	NM_152324	chr13	112031348	112031792	10.19	7.52
SPACA7	NM_145248	chr13	113073708	113074064	10.19	6.99
TFDP1	NM_007111	chr13	114213075	114213600	10.19	7.63
MIR548AI	NR_039672	chr14	29922474	29923179	10.19	7.43
TTLL5	NM_015072	chr14	76277759	76278292	10.19	6.55
PWRN2	NR_026647	chr15	24243513	24244189	10.19	3.8
C15orf41	NM_032499	chr15	36556200	36556595	10.19	6.75
PIAS1	NM_016166	chr15	68289665	68290262	10.19	6.65
MIR4312	NR_036197	chr15	69026697	69027351	10.19	8.2
UACA	NM_018003	chr15	70938090	70938780	10.19	6.56
NLRC3	NM_178844	chr16	3620531	3621279	10.19	5.63
MIR4718	NR_039869	chr16	12568222	12568504	10.19	1.49
ITPRIPL2	NM_001034841	chr16	19130118	19130824	10.19	6.57
HS3ST4	NM_006040	chr16	26189536	26190192	10.19	8.26
GSG1L	NM_144675	chr16	27740368	27740753	10.19	6.75
DYNLRB2	NM_130897	chr16	80286600	80287043	10.19	7.6
NDEL1	NM_030808	chr17	8367719	8368472	10.19	5.91
CDRT4	NM_173622	chr17	15378639	15379333	10.19	1.95
CCL8	NM_005623	chr17	32634097	32634864	10.19	5.66
SLFN5	NM_144975	chr17	33591659	33592380	10.19	7.12
ARHGAP23	NM_020876	chr17	36553275	36553868	10.19	6.73
CA10	NM_020178	chr17	50538836	50539219	10.19	6.75
SRSF1	NM_006924	chr17	56084650	56085578	10.19	8.2
LOC101928001	NR_110822	chr17	64394148	64394669	10.19	7.65
GRIN2C	NM_000835	chr17	72859493	72860030	10.19	6.58
WDR7	NM_015285	chr18	54455821	54456144	10.19	5
DSEL	NM_032160	chr18	65238054	65238822	10.19	6.37
LOC339298	NR_040034	chr18	73792448	73792944	10.19	7.57
CACNA1A	NM_000068	chr19	13693758	13694331	10.19	3.82
TPO	NM_000547	chr2	1300472	1300937	10.19	7.08
MYT1L-AS1	NR_024468	chr2	2272112	2272514	10.19	5.21
CXCR4	NM_003467	chr2	137036153	137036522	10.19	6.75
LOC101929378	NR_110249	chr2	156841996	156842510	10.19	6.29
ICA1L	NM_138468	chr2	203622075	203622383	10.19	5
ICOS	NM_012092	chr2	204910196	204910760	10.19	3.99
MIR2355	NR_036227	chr2	207985494	207986071	10.19	7
GLB1L	NM_024506	chr2	220109092	220109957	10.19	1.86
EPHA4	NM_004438	chr2	222778764	222779384	10.19	7.03
EPB41L1	NM_012156	chr20	34678912	34679461	10.19	8.33
SLC35C2	NM_015945	chr20	44983841	44984195	10.19	6.99
LOC100131496	NR_024594	chr20	45921972	45922547	10.19	8.34
CDH4	NM_001794	chr20	60244839	60245690	10.19	6.6
MYT1	NM_004535	chr20	62801350	62801890	10.19	5.65
TMPRSS2	NM_005656	chr21	42929165	42929566	10.19	6.95
OSBP2	NM_030758	chr22	31201364	31201933	10.19	5.85
XRCC6	NM_001469	chr22	42049556	42050005	10.19	6.37
EGOT	NR_004428	chr3	4781492	4781865	10.19	6.75
RBMS3	NM_014483	chr3	29457579	29458082	10.19	4.14
MITF	NM_000248	chr3	69985180	69985911	10.19	7.6
LINC01212	NR_110000	chr3	70514010	70514458	10.19	6.28
GBE1	NM_000158	chr3	80960408	80960995	10.19	6.13
EPHA3	NM_005233	chr3	89159460	89160199	10.19	8
EPHA3	NM_005233	chr3	90108406	90109034	10.19	6.77
ADPRH	NM_001125	chr3	119306612	119307405	10.19	5.05
MIR6827	NR_106885	chr3	134044928	134045737	10.19	7.2
EPHB1	NM_004441	chr3	134983825	134984616	10.19	3.83
CLSTN2-AS1	NR_108084	chr3	140259831	140260294	10.19	7.13
C3orf58	NM_173552	chr3	144493261	144494035	10.19	6.37
LINC01213	NR_110167	chr3	149942848	149943543	10.19	7.21
LINC01214	NR_110186	chr3	150004267	150004655	10.19	6.75
ARHGEF26	NM_015595	chr3	153657671	153658063	10.19	6.75
NAALADL2	NM_207015	chr3	174671098	174671610	10.19	7.1
FGF12	NM_004113	chr3	192372332	192372935	10.19	7.64
LOC647323	NR_033944	chr3	193743424	193743866	10.19	6.77
HES1	NM_005524	chr3	193822750	193823524	10.19	4.64
RAP1GDS1	NM_021159	chr4	99294479	99295069	10.19	7.7
HSPA4L	NM_014278	chr4	128690725	128691321	10.19	7.76
NPY2R	NM_000910	chr4	155934162	155934546	10.19	6.75
TLL1	NM_012464	chr4	167067071	167067957	10.19	6.58
MTNR1A	NM_005958	chr4	187468639	187469189	10.19	7.06
PDE4D	NM_006203	chr5	59085954	59086720	10.19	7.33
DEPDC1B	NM_018369	chr5	59902623	59903286	10.19	5.65
NDUFAF2	NM_174889	chr5	60253606	60254120	10.19	7.71
NUDT12	NM_031438	chr5	103303763	103304128	10.19	6.75
SEMA6A-AS1	NR_109879	chr5	115773663	115774165	10.19	5.62
PRR16	NM_016644	chr5	119677456	119678119	10.19	6.6
SLC12A2	NM_001046	chr5	127610210	127610703	10.19	6.26
FNIP1	NM_133372	chr5	131107414	131107855	10.19	5.03
SAP30L	NM_024632	chr5	153840911	153841577	10.19	7.36
CTB-7E3.1	NR_108020	chr5	165551213	165551564	10.19	6.99
DEFB112	NM_001037498	chr6	50301035	50301658	10.19	7.29
ULBP3	NM_024518	chr6	150416329	150416897	10.19	6.65
AIRN	NR_047511	chr6	160444683	160445035	10.19	6.99
AGPAT4	NM_020133	chr6	162090333	162090878	10.19	4.99
LOC100505921	NR_110018	chr7	8090366	8090669	10.19	3.84
PER4	NR_002790	chr7	10203110	10203664	10.19	5.67
DGKB	NM_004080	chr7	14733548	14733914	10.19	6.75
SNX13	NM_015132	chr7	17958872	17959263	10.19	6.75
GPNMB	NM_002510	chr7	23286076	23286473	10.19	6.75
LOC100506497	NR_038965	chr7	29045104	29045480	10.19	6.75
TNS3	NM_022748	chr7	46844360	46844954	10.19	4.93
LINC00525	NR_038407	chr7	47802715	47803258	10.19	7.09
LOC102723427	NR_120514	chr7	67494954	67495571	10.19	6.67
MIR3914-1	NR_037477	chr7	70844562	70845083	10.19	7.65
DOCK4	NM_014705	chr7	111700902	111701501	10.19	8.21
TFEC	NM_012252	chr7	115408418	115408945	10.19	6.33
CPA5	NM_080385	chr7	129978202	129978860	10.19	5.69
CALD1	NM_004342	chr7	134490971	134491471	10.19	7.91
MIR548F3	NR_031644	chr7	147463547	147464169	10.19	7.3
C8orf48	NM_001007090	chr8	13665483	13665925	10.19	6.15
NRG1	NM_004495	chr8	31557975	31558321	10.19	6.99
TRIM55	NM_033058	chr8	67004410	67004858	10.19	3.73
EMC2	NM_014673	chr8	109480477	109481047	10.19	7.76
SLC30A8	NM_173851	chr8	117998229	117998870	10.19	7.06
ATAD2	NM_014109	chr8	124399554	124399873	10.19	5
KHDRBS3	NM_006558	chr8	137049525	137049936	10.19	5.7
DENND3	NM_014957	chr8	142171027	142171839	10.19	5.64
LINC00051	NR_024378	chr8	143316784	143317118	10.19	6.99
KANK1	NM_015158	chr9	594260	594649	10.19	6.75
MIR6130	NR_106746	chr9	77221450	77221807	10.19	6.99
SNORA70C	NR_003708	chr9	119908242	119908602	10.19	6.99
TLR4	NM_003266	chr9	120618710	120619319	10.19	6.38
BRINP1	NM_014618	chr9	122271387	122271774	10.19	6.75
C5	NM_001735	chr9	123820083	123820682	10.19	6.98
MIR4768	NR_039925	chrX	17431307	17431787	10.19	5.64
PNMA2	NM_007257	chr8	26364178	26364729	10.15	7.98
MIR646HG	NM_001004305	chr20	58783958	58784634	10.14	5.63
RBM34	NM_015014	chr1	235335202	235335752	10.13	5.72
FNBP4	NM_015308	chr11	47788016	47788508	10.07	7.98
TTC39C	NM_153211	chr18	21572049	21573280	10.06	3.87
ANKRD33B	NM_001164440	chr5	10595212	10596472	10.06	0
JRKL-AS1	NR_047481	chr11	96202094	96202485	9.99	8.21
DENND1A	NM_020946	chr9	126563844	126564728	9.99	3.93
UBAC1	NM_016172	chr9	138843631	138844723	9.99	0.62
LOC100996263	NR_121626	chr1	118135136	118135618	9.97	7.14
FTH1	NM_002032	chr11	61736111	61736702	9.97	5.78
SPTBN2	NM_006946	chr11	66480175	66480710	9.97	7.59
LOC101928441	NR_120471	chr12	23212886	23213253	9.97	7.51
GPC6-AS1	NR_046535	chr13	94843957	94844566	9.97	7.72
ABCC3	NM_003786	chr17	48718727	48719243	9.97	7.96
TGM2	NM_004613	chr20	36796330	36797068	9.97	1.38
CDH26	NM_021810	chr20	58595503	58596290	9.97	5.23
MDFIC	NM_199072	chr7	114561599	114562227	9.97	7.32
CPED1	NM_024913	chr7	120723327	120723973	9.97	7.1
LARP4	NM_052879	chr12	50795309	50795850	9.96	7.98
CAMTA1	NM_015215	chr1	7107583	7108397	9.95	8.19
PRDM2	NM_012231	chr1	14410744	14411277	9.95	6.72
CHRM3-AS2	NR_103776	chr1	239937597	239937984	9.95	6.57
FMN2	NM_020066	chr1	240368139	240368530	9.95	6.57
FCHSD2	NM_014824	chr11	72878846	72879265	9.95	7.72
SLCO1B3	NM_019844	chr12	20908168	20908539	9.95	6.57
PRKAB1	NM_006253	chr12	120124763	120125058	9.95	3.78
MIR548AS	NR_049840	chr13	104545668	104546468	9.95	5.82
ARHGEF7	NM_003899	chr13	111815219	111815930	9.95	7.03
BCL2L10	NM_020396	chr15	52396521	52397061	9.95	7.98
YBX2	NM_015982	chr17	7193906	7194461	9.95	8.22
ELAC2	NM_018127	chr17	13174550	13174950	9.95	8.03
SLFN5	NM_144975	chr17	33569150	33569866	9.95	7.8
NEDD4L	NM_015277	chr18	55936216	55936558	9.95	8.01
LINC00299	NM_207358	chr2	8390709	8391274	9.95	5.64
GALNT5	NM_014568	chr2	157902816	157903202	9.95	6.57
WDSUB1	NM_152528	chr2	160236785	160237352	9.95	6.51
MAP2	NM_002374	chr2	210226966	210227353	9.95	6.57
ARHGAP40	NM_001164431	chr20	37279012	37279471	9.95	7.04
PMEPA1	NM_020182	chr20	56268027	56268654	9.95	6.99
TBC1D22A-AS1	NR_122047	chr22	47310462	47310898	9.95	7.5
CDH6	NM_004932	chr5	30781663	30782029	9.95	6.57
TBX18	NM_001080508	chr6	85505543	85505992	9.95	6.58
ANGPT1	NM_001146	chr8	108788531	108788923	9.95	6.57
ADCY8	NM_001115	chr8	132160006	132160382	9.95	6.57
AQP3	NM_004925	chr9	33453932	33454581	9.95	6.5
ISPD-AS1	NR_038946	chr7	16124241	16124970	9.94	8.19
HTR1D	NM_000864	chr1	23519541	23520097	9.92	7.71
HIVEP3	NM_024503	chr1	42322665	42323292	9.92	6.52
RBMXL1	NM_019610	chr1	89451115	89451582	9.92	3.77
PAPPA2	NM_020318	chr1	176401027	176401636	9.92	6.73
[truncated: 3,716 more rows]

## Sheet: STAT2-IFNa
Table S1_STAT2-IFNa, Related to Figures 1, 4
Symbol	RefSeq	Chr	Start	End	Fold Enrichment	FDR %
HERC6	NM_017912	chr4	89300369	89300781	330.34	0
ISG15	NM_005101	chr1	948431	949263	327.78	0
NAPA	NM_003827	chr19	48018441	48018960	312.42	0
ADAR	NM_001111	chr1	154580538	154580941	245.03	0
ODF3B	NM_001014440	chr22	50977646	50978426	241.53	0
MX1	NM_002462	chr21	42797849	42798459	237.29	0
SP110	NM_004509	chr2	231084347	231085022	233.03	0
SHISA5	NM_016479	chr3	48514172	48514878	217.67	0
IRF9	NM_006084	chr14	24630123	24630713	209.98	0
OAS2	NM_002535	chr12	113415928	113416635	207.42	0
PARP10	NM_032789	chr8	145060194	145060889	204.86	0
TRIM25	NM_005082	chr17	54991151	54991720	204.39	0
SP100	NM_003113	chr2	231280564	231281367	202.3	0
MX1	NM_002462	chr21	42791851	42792763	197.18	0
STAT2	NM_005419	chr12	56753956	56754530	194.42	0
IFIT3	NM_001549	chr10	91087347	91087977	189.5	0
PARP14	NM_017554	chr3	122399200	122400036	189.5	0
MAD2L1BP	NM_014628	chr6	43597564	43598172	179.26	0
DDX60	NM_017631	chr4	169239534	169240317	176.29	0
PRM1	NM_002761	chr16	11406423	11407126	174.13	0
DDX58	NM_014314	chr9	32525712	32526829	171.75	0
TAP1	NM_000593	chr6	32821393	32821906	171.57	0
PLSCR1	NM_021105	chr3	146262188	146262778	168.07	0
PARP9	NM_031458	chr3	122282935	122283472	163.89	0
IRF1	NM_002198	chr5	131832186	131832996	159.86	0
OAS1	NM_002534	chr12	113344337	113345144	159.4	0
PNPT1	NM_033109	chr2	55920583	55921400	156.66	0
IFI27	NM_005532	chr14	94576722	94577400	151.75	0
NT5E	NM_002526	chr6	86169042	86169721	150.85	0
LOC100419583	NR_125376	chr15	45020745	45021474	150.74	0
IFI6	NM_002038	chr1	27998430	27999430	145.28	0
OAS3	NM_006187	chr12	113375761	113376599	143.39	0
SLFN5	NM_144975	chr17	33571293	33571684	141.95	0
STAT1	NM_007315	chr2	191884871	191885443	141.88	0
NMI	NM_004688	chr2	152146085	152146770	137.79	0
CMPK2	NM_207315	chr2	7005815	7006083	134.18	0
KRT82	NM_033033	chr12	52809988	52810893	133.17	0
C6orf62	NM_030939	chr6	24721362	24721908	133.16	0
RHOT1	NM_018307	chr17	30454181	30454953	128.04	0
DDX60L	NM_001012967	chr4	169401311	169402406	127.05	0
MYO10	NM_012334	chr5	17013035	17013507	126.32	0
ZC3HAV1	NM_020119	chr7	138793737	138794328	125	0
USP18	NM_017414	chr22	18632535	18633078	117.8	0
BST2	NM_004335	chr19	17516121	17517005	116.38	0
PHF11	NM_016119	chr13	50069926	50070189	115.75	0
LGALS3BP	NM_005567	chr17	76975852	76976333	113.74	0
NEURL3	NM_001080535	chr2	97151707	97152147	108.63	0
USP9X	NM_004652	chrX	40869277	40869766	108.19	0
LAP3	NM_015907	chr4	17578452	17578852	107.31	0
EFNA5	NM_001962	chr5	107338683	107339296	106.48	0
IFI35	NM_005533	chr17	41158509	41159335	105.25	0
DHX58	NM_024119	chr17	40264436	40265174	103.47	0
IFIH1	NM_022168	chr2	163175057	163175713	101.77	0
PDZD2	NM_015022	chr5	31854400	31855162	101.12	0
TMEM242	NM_018452	chr6	157638896	157639383	99.87	0
IFIT2	NM_001547	chr10	91056201	91056584	97.31	0
RBCK1	NM_006462	chr20	388823	389171	97.31	0
SPATS2L	NM_015535	chr2	201248209	201248979	97.05	0
ICE1	NM_015325	chr5	5523037	5523731	95.9	0
IFITM1	NM_003641	chr11	313812	314344	94.75	0
TMEM140	NM_018295	chr7	134832391	134833197	92.93	0
ZCCHC2	NM_017742	chr18	60173286	60174037	92.53	0
NLRC5	NM_032206	chr16	57023243	57023676	92.19	0
NUDCD1	NM_032869	chr8	110345359	110345942	89.24	0
AGBL1	NM_152336	chr15	86698582	86699141	87.95	0
IFIT1	NM_001548	chr10	91151945	91152588	87.57	0
LOC101927282	NR_110753	chr4	131484677	131485165	87.07	0
GPAM	NM_020918	chr10	113632209	113632859	87.03	0
IFIT5	NM_012420	chr10	91173970	91174678	86.64	0
PITPNM2	NM_020845	chr12	123626120	123626784	84.75	0
SOCS1	NM_003745	chr16	11352972	11353474	84.75	0
WARS	NM_004184	chr14	100841526	100842393	82.63	0
PACS1	NM_018026	chr11	65879868	65880580	82.46	0
CPEB3	NM_014912	chr10	93970885	93971317	81.95	0
TRIM14	NM_014788	chr9	100881370	100881881	81.95	0
IFI44L	NM_006820	chr1	79085535	79086493	81.36	0
PRKD2	NM_016457	chr19	47217597	47218091	79.86	0
APOL6	NM_030641	chr22	36044153	36044872	79.66	0
LOC100630918	NR_038942	chr2	85738035	85738650	79.38	0
HERC5	NM_016323	chr4	89377827	89378436	79.38	0
HINT1	NM_005340	chr5	129885244	129885906	79.38	0
TRIM56	NM_030961	chr7	100728612	100729059	79.38	0
DYNLT3	NM_006520	chrX	37771897	37772456	79.24	0
MOV10	NM_020963	chr1	113217178	113217773	78.69	0
LOC100506497	NR_038965	chr7	29057259	29057798	78.69	0
LINC00114	NM_001001789	chr21	40159478	40160080	76.78	0
LY6E	NM_002346	chr8	144107573	144108342	74.78	0
TRIM22	NM_006074	chr11	5710659	5711270	74.46	0
FAM46A	NM_017633	chr6	82462595	82463257	74.41	0
CHL1	NM_006614	chr3	215517	216075	74.26	0
ITPK1	NM_014216	chr14	93570026	93570324	71.7	0
SERTAD1	NM_013376	chr19	40939536	40939893	71.7	0
EIF2AK2	NM_002759	chr2	37384077	37384501	71.7	0
RBM43	NM_198557	chr2	152118129	152118544	71.7	0
MX2	NM_002463	chr21	42733648	42734148	71.7	0
PSMB8-AS1	NR_037173	chr6	32811681	32812303	71.19	0
MAP2	NM_002374	chr2	210360409	210361249	70.62	0
UBE2L6	NM_004223	chr11	57333453	57333975	69.92	0
UBFD1	NM_019116	chr16	23568649	23569127	69.14	0
XAF1	NM_017523	chr17	6658997	6659683	69.14	0
RBPJ	NM_005349	chr4	26198811	26199420	69.01	0
DDX58	NM_014314	chr9	32529308	32529873	68.47	0
IRF7	NM_001572	chr11	615422	615958	66.87	0
ADAMTSL3	NM_207517	chr15	84415777	84416451	66.1	0
IFI16	NM_005531	chr1	158979316	158979946	65.34	0
LMNA	NM_005572	chr1	156085709	156086161	63.48	0
USP25	NM_013396	chr21	17104558	17105054	63.31	0
AZI2	NM_022461	chr3	28389935	28390328	62.15	0
CCL8	NM_005623	chr17	32641220	32641773	61.21	0
NME7	NM_013330	chr1	169337378	169338146	59.32	0
LY6E	NM_002346	chr8	144105484	144105863	59.32	0
DENND3	NM_014957	chr8	142141111	142141598	58.95	0
THEMIS2	NM_004848	chr1	28201682	28202118	58.9	0
MIR4499	NR_039721	chr13	21039437	21039809	58.9	0
SECTM1	NM_003004	chr17	80296837	80297464	58.9	0
TICAM1	NM_014261	chr19	4840980	4841604	58.9	0
MIR4287	NR_036249	chr8	27769498	27770057	58.9	0
PHACTR4	NM_023923	chr1	28764525	28764915	58.69	0
LOC101927272	NR_110908	chr16	50699278	50699576	58.47	0
SAMHD1	NM_015474	chr20	35579090	35579479	57.99	0
TSHZ2	NM_173485	chr20	51657254	51657933	57.91	0
TGM2	NM_004613	chr20	36751334	36751819	57.78	0
LOC101927539	NR_110807	chr17	55648187	55648774	57.63	0
LUCAT1	NR_103548	chr5	90607282	90607746	57.63	0
LOC102724927	NR_120311	chr16	4010646	4011157	57.39	0
LINC00673	NR_036488	chr17	70403273	70403908	57.2	0
DCP1A	NM_018403	chr3	53380593	53381239	57.2	0
SUMO1	NM_003352	chr2	203114090	203114733	56.48	0
THBS2	NM_003247	chr6	169852163	169852541	56.34	0
NOD1	NM_006092	chr7	30518763	30519242	56.34	0
LOC101926928	NR_110106	chr15	92015638	92016076	55.81	0
JADE2	NM_015288	chr5	133904522	133905065	55.75	0
SP140L	NM_138402	chr2	231191620	231192101	55.08	0
MYD88	NM_002468	chr3	38179737	38180245	55.08	0
LINC00921	NR_033904	chr16	3313622	3314292	54.48	0
LOC100287072	NR_073509	chr17	20610095	20610686	53.78	0
BAIAP2	NM_006340	chr17	79023890	79024349	53.78	0
RAB31	NM_006868	chr18	9753749	9754269	53.78	0
SLC30A1	NM_021194	chr1	211765451	211766065	53.67	0
TOR1AIP1	NM_015602	chr1	179850981	179851519	53.21	0
OASL	NM_003733	chr12	121476762	121477348	53.15	0
STOML1	NM_004809	chr15	74286713	74287252	52.97	0
FLNB	NM_001457	chr3	57969308	57969891	52.97	0
RNF19B	NM_153341	chr1	33399679	33400019	52.54	0
SAMD9L	NM_152703	chr7	92776769	92777380	52.54	0
HIPK2	NM_022740	chr7	139431603	139432091	52.34	0
MAK	NM_005906	chr6	10838704	10839056	52.15	0
TRIM5	NM_033034	chr11	5705940	5706622	51.22	0
RBBP7	NM_002893	chrX	16846455	16846747	51.22	0
KRT24	NM_019016	chr17	38884027	38884551	50.85	0
VEZF1	NM_007146	chr17	56062732	56063320	50.85	0
CBX3P2	NR_033754	chr18	2641571	2642173	50.85	0
OGFR	NM_007346	chr20	61436117	61436347	50.85	0
MIR205HG	NM_001104548	chr1	209162013	209162452	50.45	0
LOC101928886	NR_110741	chr19	56602917	56603724	50.28	0
CHMP5	NM_016410	chr9	33264805	33265296	50.14	0
DSP	NM_004415	chr6	7542700	7543098	49.85	0
BCAP29	NM_018844	chr7	107235794	107236438	49.27	0
KLF6	NM_001300	chr10	3870980	3871527	49.15	0
PTPRK	NM_002844	chr6	128891471	128892025	48.73	0
IDO2	NM_194294	chr8	39848264	39848862	48.73	0
MIR4735	NR_039888	chr1	196527443	196528057	48.72	0
NRP1	NM_003873	chr10	33552918	33553384	48.66	0
TVP23A	NM_001079512	chr16	10922572	10923091	48.66	0
2018-09-10	NM_144710	chr2	110348811	110349193	48.66	0
C21orf91	NM_017447	chr21	19221457	19221740	48.66	0
APOL2	NM_030882	chr22	36635396	36635830	48.66	0
CLCN6	NM_001286	chr1	11850803	11851347	48.43	0
KIAA0226	NM_014687	chr3	197439097	197439597	47.46	0
DDX3X	NM_001356	chrX	41190699	41191194	47.46	0
ADM	NM_001124	chr11	10324110	10324734	46.83	0
BATF2	NM_138456	chr11	64764293	64764766	46.22	0
DCLRE1C	NM_022487	chr10	14996068	14996654	46.09	0
ARHGAP21	NM_020824	chr10	25025987	25026324	46.09	0
CDK17	NM_002595	chr12	96794788	96795153	46.09	0
SAP130	NM_024545	chr2	128785693	128786131	46.09	0
CMTR1	NM_015050	chr6	37400812	37401167	46.09	0
NBN	NM_002485	chr8	90996124	90996489	46.09	0
GABRE	NM_004961	chrX	151141391	151142067	46.09	0
TRIM34	NM_021616	chr11	5645936	5646468	45.55	0
NPAS3	NM_022123	chr14	33366168	33366722	45.55	0
NR1D1	NM_021724	chr17	38257292	38257756	45.42	0
ADPRHL2	NM_017825	chr1	36555099	36555693	45.2	0
FZD5	NM_003468	chr2	208675425	208675876	44.49	0
HLA-E	NM_005516	chr6	30457021	30457336	44.33	0
KIAA0825	NM_173665	chr5	93769000	93769632	44.07	0
TMEM50A	NM_014313	chr1	25665238	25665530	43.53	0
WBP4	NM_007187	chr13	41634350	41634774	43.53	0
STEAP4	NM_024636	chr7	87921011	87921569	43.31	0
IFIT3	NM_001549	chr10	91091961	91092495	43.15	0
LOC101929723	NR_110262	chr2	42161078	42161478	43.15	0
GLCCI1	NM_138426	chr7	7951137	7951596	42.97	0
LOC102724323	NR_120674	chr10	45915782	45916209	42.37	0
LIMA1	NM_016357	chr12	50614894	50615334	42.37	0
ALPK2	NM_052947	chr18	56208917	56209437	42.37	0
NT5C3A	NM_016489	chr7	33079024	33079568	42.37	0
LNPEP	NM_005575	chr5	96270618	96271140	41.34	0
TRIM21	NM_003141	chr11	4414721	4415133	41.22	0
LOC100505718	NR_039986	chr8	69646521	69647004	41.1	0
ARL5B	NM_178815	chr10	18947032	18947554	40.97	0
PRTFDC1	NM_020200	chr10	25156183	25156529	40.97	0
PSMA3	NM_002788	chr14	58711771	58712172	40.97	0
LAMP3	NM_014398	chr3	182880439	182880687	40.97	0
SYNPO2	NM_133477	chr4	119771465	119772016	40.97	0
EPHA7	NM_004440	chr6	93688167	93688458	40.97	0
SERPINE1	NM_000602	chr7	100769354	100770037	40.97	0
ZC3H3	NM_015117	chr8	144629417	144629716	40.81	0
LINC00448	NR_047029	chr13	63366545	63366977	40.46	0
TAP2	NM_000544	chr6	32806401	32806833	40.46	0
RUSC1	NM_014328	chr1	155292913	155293245	40.45	0
LINC01270	NM_001025463	chr20	48909029	48909409	40.45	0
SLC25A28	NM_031212	chr10	101378837	101379484	40.25	0
LOC101927592	NR_104646	chr12	127567800	127568221	40.25	0
CHSY1	NM_014918	chr15	101667549	101668187	40.25	0
COA6	NM_001012985	chr1	234536376	234536944	40.02	0
CCL8	NM_005623	chr17	32633971	32634527	39.55	0
C8orf4	NM_020130	chr8	40066091	40066563	38.74	0
ACAT1	NM_000019	chr11	107940671	107941031	38.41	0
HSH2D	NM_032855	chr19	16254239	16254662	38.41	0
VRK3	NM_016440	chr19	50528828	50529124	38.41	0
LOC100505718	NR_039986	chr8	70093261	70093751	38.41	0
LINC01281	NR_038968	chrX	39060892	39061370	38.41	0
TEX13A	NM_031274	chrX	104559122	104559433	38.41	0
AK2	NM_001625	chr1	33476697	33477199	38.14	0
MIR548Z	NR_037515	chr12	65073572	65074110	38.14	0
SPTSSA	NM_138288	chr14	34848723	34849321	38.14	0
MIR147B	NR_030599	chr15	45746883	45747381	38.14	0
CCND3	NM_001760	chr6	42013307	42013731	38.14	0
LOC101927709	NR_110272	chr2	119455398	119455754	37.92	0
C1orf100	NM_001012970	chr1	244465062	244465439	37.66	0
MIR4645	NR_039788	chr6	2854025	2854664	37.53	0
ETV6	NM_001987	chr12	11802501	11802724	37.45	0
CCL5	NM_002985	chr17	34216863	34217548	37.29	0
EBF1	NM_024007	chr5	158335729	158336476	37.29	0
CFB	NM_001710	chr6	31913487	31913931	37.29	0
GBP5	NM_052942	chr1	89739992	89740408	37.21	0
CD274	NM_014143	chr9	5449997	5450572	37.02	0
PKM	NM_002654	chr15	72529655	72530286	36.94	0
DLGAP1-AS4	NR_102696	chr18	3983730	3984017	36.74	0
CP	NM_000096	chr3	148963548	148963883	36.65	0
GNB4	NM_021629	chr3	179169374	179169719	36.32	0
AFF1	NM_005935	chr4	87927537	87927873	36.32	0
CDK6	NM_001259	chr7	92347184	92347831	36.32	0
ACKR3	NM_020311	chr2	237657130	237657536	36.31	0
MIR610	NR_030341	chr11	28071430	28071962	36.2	0
IFIT2	NM_001547	chr10	91055393	91055901	36.02	0
PNRC1	NM_006813	chr6	89745662	89746114	36.02	0
NSMCE2	NM_173685	chr8	126186466	126186837	36.02	0
RP1L1	NM_178857	chr8	10487935	10488318	35.89	0
COASY	NM_025233	chr17	40714078	40714653	35.86	0
C11orf53	NM_198498	chr11	111101030	111101525	35.85	0
AVEN	NM_020371	chr15	34339646	34339976	35.85	0
MB21D2	NM_178496	chr3	192610877	192611363	35.85	0
MDS2	NR_027042	chr1	23961540	23961897	35.78	0
PGRMC2	NM_006320	chr4	129314205	129314561	35.68	0
RNU6-83P	NR_046948	chr8	72899345	72899723	35.68	0
ROR2	NM_004560	chr9	94668436	94668785	35.31	0
MOB3C	NM_145279	chr1	47081970	47082649	35.14	0
LOC101927539	NR_110807	chr17	55655240	55655547	35.14	0
IRF1	NM_002198	chr5	131831216	131831817	35	0
LOC101927027	NR_110204	chr2	179279097	179279732	34.55	0
SOX13	NM_005686	chr1	204034270	204034660	34.36	0
VRK2	NM_006296	chr2	58135777	58136319	34.36	0
LOC101928944	NR_120570	chr11	79878939	79879366	34.2	0
HINT3	NM_138571	chr6	126265551	126265932	34.08	0
USP1	NM_003368	chr1	62901605	62901911	33.9	0
HFM1	NM_001017975	chr1	91915676	91916087	33.9	0
JDP2	NM_130469	chr14	75867146	75867726	33.9	0
KIF13A	NM_022113	chr6	17910458	17910903	33.9	0
CDH9	NM_016279	chr5	26847003	26847570	33.74	0
RPL21P44	NM_001011538	chr4	54871572	54872038	33.71	0
CRNDE	NR_034105	chr16	54691279	54691699	33.38	0
LOC101928322	NR_120637	chr10	10368161	10368555	33.29	0
DLG5-AS1	NR_024585	chr10	79719138	79719674	33.29	0
C19orf66	NM_018381	chr19	10196830	10197048	33.29	0
ABCB11	NM_003742	chr2	169856175	169856550	33.29	0
LINC01271	NR_109950	chr20	48983113	48983502	33.29	0
IRF2	NM_002199	chr4	185395760	185396284	33.29	0
TRIM26	NM_003449	chr6	30181124	30181507	33.29	0
MIR548H3	NR_031679	chr6	98075036	98075343	33.29	0
ZNF107	NM_016220	chr7	64126199	64126553	33.29	0
DHX15	NM_001358	chr4	24586202	24586611	33.09	0
ZFPM2	NM_012082	chr8	106003842	106004179	32.86	0
LOC101929282	NR_110244	chr2	151538170	151538622	32.49	0
SAMD9	NM_017654	chr7	92747135	92747952	32.36	0
RNF19B	NM_153341	chr1	33455127	33455619	32.28	0
RICTOR	NM_152756	chr5	39076798	39077553	32.08	0
ZFAS1	NR_003604	chr20	47892697	47892984	31.78	0
BCAR3	NM_003567	chr1	94219492	94219938	31.64	0
C1S	NM_001734	chr12	7167456	7168139	31.13	0
SLFN12	NM_018042	chr17	33760472	33761020	31.07	0
ZBTB38	NM_152535	chr3	141012998	141013671	31.07	0
TRG-AS1	NR_040085	chr7	38502925	38503624	31.07	0
MAGOHB	NM_018048	chr12	10766182	10766590	30.82	0
IL1F10	NM_032556	chr2	113836116	113836568	30.78	0
GBP1	NM_002053	chr1	89530884	89531130	30.73	0
CTBP2	NM_001329	chr10	126812191	126812763	30.73	0
ARHGEF12	NM_015313	chr11	120217983	120218284	30.73	0
FRS2	NM_006654	chr12	69861209	69861487	30.73	0
BRCA2	NM_000059	chr13	32889952	32890256	30.73	0
ACOT2	NM_006821	chr14	74036602	74036874	30.73	0
TMEM62	NM_024956	chr15	43425495	43425872	30.73	0
TRIP12	NM_004238	chr2	230785894	230786287	30.73	0
RRBP1	NM_004587	chr20	17660930	17661358	30.73	0
MAGI1-AS1	NR_046575	chr3	65862852	65863063	30.73	0
FOXK1	NM_001037165	chr7	4660115	4660490	30.73	0
SLC37A3	NM_032295	chr7	140016078	140016518	30.73	0
KLF9	NM_001206	chr9	73215860	73216309	30.73	0
GTPBP1	NM_004286	chr22	39102514	39102830	30.6	0
GBP3	NM_018284	chr1	89488251	89488756	30.51	0
IFIT2	NM_001547	chr10	91061624	91061913	30.51	0
SLC15A3	NM_016582	chr11	60719641	60720232	30.51	0
PCED1B	NM_138371	chr12	47358344	47358752	30.51	0
LOC101928161	NR_110294	chr2	134084187	134084733	30.42	0
RPEL1	NM_001143909	chr10	105001378	105001928	30.41	0
C5orf56	NM_001013717	chr5	131746518	131746917	30.27	0
MIR5192	NR_049824	chr2	62520746	62521211	29.68	0
CD68	NM_001251	chr17	7482708	7483236	29.66	0
KIAA1755	NM_001029864	chr20	36899447	36899895	29.66	0
INTS12	NM_020395	chr4	106628827	106629390	29.66	0
LOC100128993	NR_038919	chr8	19066717	19067194	29.66	0
IFITM3	NM_021034	chr11	320772	321058	29.29	0
PNRC2	NM_017761	chr1	24285364	24285754	28.99	0
TTC39B	NM_152574	chr9	15295907	15296498	28.9	0
LOC153684	NR_015447	chr5	43041655	43042450	28.89	0
TRERNA1	NR_051976	chr20	48644308	48644720	28.81	0
CD164	NM_006016	chr6	109702594	109703150	28.37	0
ARHGEF10L	NM_018125	chr1	17956406	17956959	28.25	0
LOC101929196	NR_120348	chr15	71587754	71588172	28.25	0
LOC101927139	NR_123718	chr1	66648921	66649399	28.17	0
LINC01354	NR_038426	chr1	234641362	234641766	28.17	0
SRGAP1	NM_020762	chr12	64263575	64263856	28.17	0
LINC00353	NR_046991	chr13	90053272	90053695	28.17	0
CUL4A	NM_003589	chr13	113841433	113841913	28.17	0
PRRT2	NM_145239	chr16	29823100	29823620	28.17	0
LOC100996291	NR_073178	chr17	76311663	76311932	28.17	0
LINC01477	NR_110791	chr18	37522842	37523200	28.17	0
POLR1B	NM_019014	chr2	113299638	113300110	28.17	0
ADAMTS9-AS2	NR_038264	chr3	64653567	64653929	28.17	0
GBE1	NM_000158	chr3	81776074	81776389	28.17	0
TNFSF10	NM_003810	chr3	172241009	172241505	28.17	0
NOS2	NM_000625	chr17	26137303	26137731	27.94	0
B2M	NM_004048	chr15	45003267	45003928	27.85	0
TFEB	NM_007162	chr6	41681274	41681710	27.84	0
IFI44	NM_006417	chr1	79115294	79115700	27.66	0
NFIA-AS1	NR_104180	chr1	61803997	61804608	27.54	0
RBM8A	NM_005105	chr1	145507276	145507624	27.54	0
MIR6125	NR_106740	chr12	62658506	62658900	27.54	0
MIR5188	NR_049820	chr12	125404518	125405055	27.54	0
LOC401242	NR_033379	chr6	28726204	28726665	27.47	0
STX4	NM_004604	chr16	31033822	31034180	27.46	0
C15orf39	NM_015492	chr15	75417423	75417929	27.12	0
ADAMTS6	NM_197941	chr5	64778622	64779030	27.12	0
CPED1	NM_024913	chr7	120640045	120640430	27.05	0
CCL28	NM_019846	chr5	43422351	43422963	26.37	0
NCOA7	NM_181782	chr6	126240215	126240520	26.23	0
GPR180	NM_180989	chr13	95254465	95254875	26.19	0
TAPBP	NM_003190	chr6	33281644	33281985	26.16	0
CCDC81	NM_021827	chr11	86208329	86208887	25.89	0
DCP2	NM_152624	chr5	112386114	112386995	25.62	0
IFIT2	NM_001547	chr10	91037756	91038155	25.61	0
SERPING1	NM_000062	chr11	57365428	57365651	25.61	0
BEST3	NM_032735	chr12	70082884	70083229	25.61	0
TMEM116	NM_138341	chr12	112443999	112444382	25.61	0
PCCA-AS1	NR_047686	chr13	101068108	101068440	25.61	0
BDKRB2	NM_000623	chr14	96611825	96612173	25.61	0
CNDP2	NM_018235	chr18	72166571	72166884	25.61	0
CCDC9	NM_015603	chr19	47760012	47760445	25.61	0
CACNG6	NM_031897	chr19	54511967	54512331	25.61	0
C2orf57	NM_152614	chr2	232507385	232507892	25.61	0
PLCB4	NM_000933	chr20	8626530	8627004	25.61	0
APOBEC3A	NM_145699	chr22	39349945	39350337	25.61	0
A4GALT	NM_017436	chr22	43093459	43093941	25.61	0
CCNL1	NM_020307	chr3	156892534	156893028	25.61	0
LINC01182	NR_121681	chr4	13658429	13658681	25.61	0
LINC01085	NR_033931	chr4	14180055	14180444	25.61	0
HLA-F	NM_018950	chr6	29690827	29691193	25.61	0
UBE3D	NM_198920	chr6	83471678	83472048	25.61	0
KMT2C	NM_021230	chr7	152011120	152011554	25.61	0
GOLGA7	NM_016099	chr8	41305037	41305464	25.61	0
VCX3B	NM_001001888	chrX	8342640	8343097	25.61	0
FAM122C	NM_138819	chrX	133941516	133941862	25.61	0
SPANXN4	NM_001009613	chrX	142086778	142087138	25.61	0
ABCD1	NM_000033	chrX	152992287	152992658	25.61	0
HDX	NM_144657	chrX	83756726	83756998	25.54	0
MIR6078	NR_106726	chr10	3932190	3932752	25.49	0
LINC00856	NR_038985	chr10	79908917	79909541	25.46	0
MACF1	NM_012090	chr1	39572145	39572536	25.42	0
GPC5	NM_004466	chr13	92291610	92291894	25.42	0
PIAS1	NM_016166	chr15	68406506	68407111	25.42	0
CORO2B	NM_006091	chr15	68820948	68821419	25.42	0
CHD9	NM_025134	chr16	53133557	53134062	25.42	0
SEMA3B-AS1	NR_110702	chr3	50302068	50302361	25.42	0
NAALADL2-AS1	NR_046714	chr3	175508292	175508643	25.42	0
C4orf33	NM_173487	chr4	130017205	130017701	25.42	0
GRHL2	NM_024915	chr8	102586295	102586888	25.21	0
KIAA1217	NM_019590	chr10	24754893	24755484	25.13	0
LOC100652824	NM_001080445	chr2	203000269	203000723	25.12	0
ACTL7B	NM_006686	chr9	111305701	111306169	24.72	0
PODXL	NM_005397	chr7	131230851	131231173	24.71	0
NUP205	NM_015135	chr7	135260004	135260266	24.61	0
SPTLC2	NM_004863	chr14	78047282	78047617	24.28	0
LNX1-AS1	NR_046622	chr4	54373852	54374187	24.28	0
CD58	NM_001779	chr1	117051612	117052103	24.21	0
MIR3177	NR_036138	chr16	1796046	1796593	24.21	0
SMARCA5	NM_003601	chr4	144434438	144434900	24.21	0
IRF1	NM_002198	chr5	131826385	131826636	24.21	0
TMX3	NM_019022	chr18	65983901	65984193	24.01	0
CDCP1	NM_022842	chr3	45164515	45164895	24.01	0
TIPARP	NM_015508	chr3	156404717	156405134	24.01	0
FST	NM_006350	chr5	52658437	52658986	24.01	0
SERTAD4-AS1	NR_024337	chr1	210412384	210412959	23.95	0
AXL	NM_001699	chr19	41732356	41732786	23.8	0
PDLIM1	NM_020992	chr10	97068376	97068849	23.73	0
ERGIC2	NM_016570	chr12	29534134	29534544	23.73	0
MTUS2-AS1	NR_046378	chr13	30039823	30040327	23.73	0
LINC00581	NR_103790	chr6	21384344	21385046	23.73	0
SH2B2	NM_020979	chr7	101707104	101707502	23.73	0
RARA	NM_000964	chr17	38482765	38483315	23.39	0
LINC00970	NR_104091	chr1	168973324	168973722	23.31	0
SLFN5	NM_144975	chr17	33569227	33569688	23.31	0
LAMA1	NM_005559	chr18	7038439	7038867	23.31	0
MIR5092	NR_049815	chr3	124844658	124845196	23.31	0
FAM46A	NM_017633	chr6	82647971	82648517	23.31	0
CSF1	NM_000757	chr1	110453344	110453564	23.26	0
NAMPT	NM_005746	chr7	105924229	105924673	23.26	0
ARNTL2	NM_020183	chr12	27484248	27484713	23.11	0
SP2	NM_003110	chr17	45959528	45960155	23.1	0
ZZZ3	NM_015534	chr1	78137627	78137954	23.05	0
CASP7	NM_001227	chr10	115439188	115439746	23.05	0
FAM111A	NM_022074	chr11	58910214	58910608	23.05	0
DLEU1-AS1	NR_125753	chr13	50939985	50940276	23.05	0
ABCC1	NM_004996	chr16	16098049	16098325	23.05	0
RABAC1	NM_006423	chr19	42461763	42462135	23.05	0
NUCB1	NM_006184	chr19	49403276	49403659	23.05	0
CBR3	NM_001236	chr21	37508038	37508336	23.05	0
UBA7	NM_003335	chr3	49851139	49851581	23.05	0
LINC01192	NR_033945	chr3	162436393	162436976	23.05	0
TNFSF10	NM_003810	chr3	172304131	172304611	23.05	0
KCNN2	NM_021614	chr5	113325249	113325574	23.05	0
SERPINB9P1	NM_182544	chr6	2876882	2877167	23.05	0
HLA-C	NM_002117	chr6	31239859	31240103	23.05	0
GRIK2	NM_021956	chr6	101643354	101643983	23.05	0
AP5Z1	NM_014855	chr7	4784892	4785210	23.05	0
GNAI1	NM_002069	chr7	79643752	79644106	23.05	0
PPP1R3A	NM_002711	chr7	113159493	113160071	23.05	0
PODXL	NM_005397	chr7	131207414	131207886	23.05	0
SOX17	NM_022454	chr8	55348358	55348690	23.05	0
KLF6	NM_001300	chr10	3853577	3853939	23	0
TRANK1	NM_014831	chr3	36949329	36949944	23	0
TREX1	NM_007248	chr3	48507474	48507812	22.9	0
C16orf45	NM_033201	chr16	15595832	15596368	22.8	0
STARD4	NM_139164	chr5	110848387	110848891	22.74	0
RSAD2	NM_080657	chr2	7017450	7017963	22.6	0
MIR550B1	NR_037513	chr7	30347915	30348506	22.6	0
MIR4479	NR_039697	chr9	139796186	139796764	22.6	0
KLF6	NM_001300	chr10	3852225	3852811	22.43	0
N4BP1	NM_153029	chr16	48642627	48642848	22.43	0
ARHGAP18	NM_033515	chr6	130069503	130069851	22.43	0
PEX2	NM_000318	chr8	78571450	78571768	22.43	0
TSHZ2	NM_173485	chr20	51638474	51638813	22.2	0
APBB2	NM_004307	chr4	41145243	41145800	22.11	0
DNAJA1	NM_001539	chr9	33025714	33026048	22.07	0
MIR6082	NR_106730	chr4	172124703	172124990	22.04	0
TECRL	NM_001010874	chr4	64803608	64804136	22.03	0
ANKRD33B	NM_001164440	chr5	10595803	10596487	22.03	0
MET	NM_000245	chr7	116346546	116347231	22.03	0
LOC286238	NM_001100111	chr9	91208761	91209167	22.03	0
LOC285762	NR_046100	chr6	120039041	120039471	21.97	0
APBB2	NM_004307	chr4	41187697	41188039	21.86	0
C6orf62	NM_030939	chr6	24743404	24743952	21.75	0
SOCS1	NM_003745	chr16	11350079	11350572	21.73	0
PXK	NM_017771	chr3	58311124	58311634	21.69	0
MIR3660	NR_037433	chr5	89316895	89317347	21.68	0
PIGH	NM_004569	chr14	68033870	68034290	21.46	0
LINC01522	NR_110027	chr20	46654476	46654894	21.36	0
ECE1	NM_001397	chr1	21669733	21670329	21.19	0
RAB42	NM_152304	chr1	28928263	28928510	21.19	0
IFIT1B	NM_001010987	chr10	91133771	91134456	21.19	0
EHD4	NM_139265	chr15	42263587	42263950	21.19	0
LOC101928505	NR_104668	chr5	56989033	56989331	21.19	0
FOXQ1	NM_033260	chr6	1316677	1316986	21.19	0
RNU6-2	NR_125730	chr7	123410545	123410914	21.19	0
MIR4669	NR_039816	chr9	137278916	137279301	21.19	0
UNC5C	NM_003728	chr4	96548783	96549365	21.03	0
TOP1	NM_003286	chr20	39676612	39677021	20.9	0
SEMA6D	NM_020858	chr15	47868885	47869515	20.86	0
TGM2	NM_004613	chr20	36796487	36796904	20.72	0
RAMP3	NM_005856	chr7	45243616	45244101	20.64	0
WDFY1	NM_020830	chr2	224814161	224814559	20.61	0
GNG5	NM_005274	chr1	84971849	84972268	20.49	0
CWF19L1	NM_018294	chr10	102027366	102027690	20.49	0
NUCB2	NM_005013	chr11	17278128	17278466	20.49	0
AMBRA1	NM_017749	chr11	46582233	46582648	20.49	0
LINC00327	NR_038995	chr13	24074308	24074760	20.49	0
PCDH9	NM_020403	chr13	67914456	67914715	20.49	0
TXNDC2	NM_032243	chr18	9825485	9825752	20.49	0
SBNO2	NM_014963	chr19	1126078	1126457	20.49	0
AKT2	NM_001626	chr19	40790227	40790611	20.49	0
MYADML	NM_207329	chr2	35222913	35223253	20.49	0
MIR5192	NR_049824	chr2	62515221	62515539	20.49	0
UXS1	NM_025076	chr2	106811062	106811317	20.49	0
ZFAS1	NR_003604	chr20	47894507	47894776	20.49	0
SALL4	NM_020436	chr20	50442984	50443242	20.49	0
N6AMT1	NM_013240	chr21	30257315	30257695	20.49	0
HMOX1	NM_002133	chr22	35772987	35773281	20.49	0
MB21D2	NM_178496	chr3	192675296	192675784	20.49	0
CPEB2	NM_182485	chr4	15006672	15007036	20.49	0
PCDH10	NM_020815	chr4	132987253	132987598	20.49	0
GBAS	NM_001483	chr7	56029806	56030032	20.49	0
BET1	NM_005868	chr7	93812730	93812981	20.49	0
FAM110B	NM_147189	chr8	58825212	58825445	20.49	0
NONO	NM_007363	chrX	70502572	70502975	20.49	0
CUL4B	NM_003588	chrX	119695447	119695818	20.49	0
ASAP2	NM_003887	chr2	9353125	9353402	20.34	0
MKLN1	NM_013255	chr7	131039196	131039494	20.34	0
AUTS2	NM_015570	chr7	69406093	69406579	20.27	0
LOC101928523	NR_109803	chr9	106560977	106561289	20.27	0
AMIGO2	NM_181847	chr12	47478928	47479400	20.18	0
CTNNB1	NM_001904	chr3	41013113	41013519	20.18	0
LOC101927835	NR_105064	chr5	163429559	163430049	20.15	0
ELTD1	NM_022159	chr1	79518621	79518882	20.07	0
IER2	NM_004907	chr19	13262283	13262577	20.07	0
MIR3692	NR_037463	chr6	157956989	157957336	20.07	0
ROR2	NM_004560	chr9	94600057	94600478	20.07	0
LINC01497	NR_110874	chr17	67892729	67893049	19.94	0
LOC101928283	NR_110188	chr7	124777273	124777695	19.94	0
LINC00961	NR_024283	chr9	35907793	35908410	19.93	0
MIR4679-2	NR_039827	chr10	90844202	90844461	19.91	0
LOC101927139	NR_123718	chr1	66646781	66647112	19.83	0
LINC01170	NR_125774	chr5	123512446	123513041	19.83	0
NADK	NM_023018	chr1	1710296	1710584	19.77	0
BRIP1	NM_032043	chr17	59938841	59939128	19.77	0
NFX1	NM_002504	chr9	33320698	33321396	19.77	0
AGPAT9	NM_032717	chr4	84810908	84811424	19.75	0
MIR31HG	NR_027054	chr9	21580874	21581188	19.74	0
TNFSF13	NM_003808	chr17	7462504	7462889	19.71	0
MAST4	NM_015183	chr5	65913043	65913530	19.71	0
LOC101929122	NR_121668	chr6	159673984	159674247	19.56	0
LINC01021	NR_038848	chr5	27403414	27403879	19.49	0
LOC100289230	NR_036530	chr5	98527779	98528064	19.46	0
BEGAIN	NM_020836	chr14	100942408	100942979	19.42	0
GRAMD3	NM_023927	chr5	125758852	125759098	19.37	0
PNOC	NM_006228	chr8	28177173	28177673	19.37	0
C8orf4	NM_020130	chr8	40016609	40016978	19.37	0
KLF6	NM_001300	chr10	3542359	3542828	19.07	0
CNNM2	NM_017649	chr10	104722087	104722386	19.07	0
C11orf71	NM_019021	chr11	114271206	114271605	19.07	0
CCDC77	NM_032358	chr12	498328	498691	19.07	0
ITPRIPL2	NM_001034841	chr16	19130187	19130841	19.07	0
TRIM25	NM_005082	chr17	54989890	54990215	19.07	0
LGALS17A	NM_207646	chr19	40168786	40169048	19.07	0
PLEKHA4	NM_020904	chr19	49371797	49372049	19.07	0
FLJ43879	NM_001001698	chr2	239900093	239900493	19.07	0
PCDH7	NM_002589	chr4	30771705	30772203	19.07	0
NT5C3A	NM_016489	chr7	33067096	33067378	19.07	0
MYO1G	NM_033054	chr7	45019901	45020473	19.07	0
PPP2R2A	NM_002717	chr8	26150336	26150798	19.07	0
MIR4289	NR_036252	chr9	91381717	91382084	19.07	0
MIR5690	NR_049873	chr6	35637048	35637455	19.06	0
ARL5A	NM_012097	chr2	152708239	152708685	18.98	0
LOC101927472	NR_120622	chr10	106059632	106060077	18.94	0
IQCK	NM_153208	chr16	19707661	19708190	18.83	0
LOC728040	NR_046377	chr4	74366165	74366532	18.76	0
EPHA3	NM_005233	chr3	89995946	89996435	18.72	0
HAX1	NM_006118	chr1	154244771	154245075	18.64	0
MIR2117	NR_031751	chr17	41535212	41535511	18.64	0
TNFRSF6B	NM_003823	chr20	62318095	62318426	18.64	0
ZCCHC2	NM_017742	chr18	60092711	60093172	18.6	0
PDE4D	NM_006203	chr5	58839715	58840309	18.52	0
ZNF280D	NM_017661	chr15	57029613	57029855	18.42	0
CCDC34	NM_030771	chr11	27416299	27416691	18.36	0
CASC3	NM_007359	chr17	38296285	38296556	18.36	0
GPR139	NM_001002911	chr16	20186584	20186846	18.32	0
CBR1	NM_001757	chr21	37451354	37451634	18.32	0
LINC01312	NR_027030	chr6	133869391	133869800	18.32	0
LINC00271	NR_026805	chr6	135889633	135889899	18.17	0
RDH14	NM_020905	chr2	18741156	18741344	18.16	0
OSMR-AS1	NR_109951	chr5	38807667	38808014	18.05	0
MIR8083	NR_107050	chr1	153670562	153671039	17.93	0
C1orf192	NM_001013625	chr1	161356215	161356766	17.93	0
LINC01142	NR_026957	chr1	170347074	170347292	17.93	0
VCL	NM_003373	chr10	75725902	75726239	17.93	0
DUSP8	NM_004420	chr11	1569522	1569904	17.93	0
KCTD14	NM_023930	chr11	77735522	77735706	17.93	0
VWF	NM_000552	chr12	6201941	6202326	17.93	0
LOC101928100	NR_120430	chr12	10517614	10517845	17.93	0
FOXA1	NM_004496	chr14	38058576	38058837	17.93	0
ZFP36L1	NM_004926	chr14	68863202	68863645	17.93	0
PLCG2	NM_002661	chr16	81771616	81771859	17.93	0
SLC7A5	NM_003486	chr16	87887148	87887353	17.93	0
MINK1	NM_015716	chr17	4752253	4752644	17.93	0
RNF213	NM_020914	chr17	78228630	78228961	17.93	0
SECTM1	NM_003004	chr17	80291556	80291867	17.93	0
C17orf62	NM_001033046	chr17	80408705	80409099	17.93	0
DKFZp434J0226	NR_027003	chr19	46711567	46711826	17.93	0
MIR3191	NR_036159	chr19	47730603	47730970	17.93	0
ITGB1BP1	NM_004763	chr2	9526845	9527109	17.93	0
BUB1	NM_004336	chr2	111435507	111435946	17.93	0
SLC9A8	NM_015266	chr20	48384818	48385110	17.93	0
HELZ2	NM_033405	chr20	62205498	62205669	17.93	0
NRROS	NM_198565	chr3	196378045	196378265	17.93	0
PPM1K	NM_152542	chr4	89205916	89206261	17.93	0
UGT8	NM_003360	chr4	115369463	115369758	17.93	0
RWDD4	NM_152682	chr4	184509407	184509771	17.93	0
FAM50B	NM_012135	chr6	3843584	3843943	17.93	0
DEK	NM_003472	chr6	18260539	18260863	17.93	0
LRRC1	NM_018214	chr6	53599646	53599957	17.93	0
LOC285762	NR_046100	chr6	119788669	119789031	17.93	0
PARP12	NM_022750	chr7	139762698	139762882	17.93	0
FGF20	NM_019851	chr8	16461557	16461883	17.93	0
SARAF	NM_016127	chr8	29877779	29878161	17.93	0
RGS20	NM_003702	chr8	54798173	54798417	17.93	0
FMR1	NM_002024	chrX	146993257	146993523	17.93	0
ACTL8	NM_030812	chr1	18095002	18095389	17.84	0
OGFOD3	NM_024648	chr17	80377265	80377737	17.8	0
LINC00605	NR_033938	chr14	103726693	103727213	17.69	0
FAM214B	NM_025182	chr9	35111689	35111955	17.59	0
ANXA2R	NM_001014279	chr5	43040348	43040824	17.57	0
EFNA4	NM_005227	chr1	155035819	155036265	17.45	0
PHLDA1	NM_007350	chr12	76377126	76377425	17.45	0
RNF43	NM_017763	chr17	56498218	56498478	17.45	0
DSCR3	NM_006052	chr21	38630631	38630984	17.45	0
MLN	NM_002418	chr6	33807878	33808194	17.45	0
ARID5B	NM_032199	chr10	63546580	63546806	17.39	0
SLC6A14	NM_007231	chrX	115515482	115515708	17.39	0
AIM2	NM_004833	chr1	159046742	159047261	17.38	0
CDC73	NM_024529	chr1	193091370	193091759	17.38	0
AOAH-IT1	NR_046764	chr7	36556266	36556720	17.38	0
ARNTL	NM_001178	chr11	13191218	13191605	17.33	0
C8orf4	NM_020130	chr8	40071818	40072333	17.33	0
NADK	NM_023018	chr1	1711816	1712104	16.95	0
TUFT1	NM_020127	chr1	151512007	151512218	16.95	0
DNMBP	NM_015221	chr10	101753716	101754589	16.95	0
C2CD3	NM_015531	chr11	73858672	73859024	16.95	0
LOC101928944	NR_120570	chr11	80952793	80953307	16.95	0
TNFRSF1A	NM_001065	chr12	6445300	6445685	16.95	0
LMNTD1	NM_152590	chr12	25844661	25845282	16.95	0
ALG10B	NM_001013620	chr12	38780021	38780734	16.95	0
MIR8079	NR_107046	chr13	44848508	44848936	16.95	0
C14orf159	NM_024952	chr14	91580770	91581235	16.95	0
USP3-AS1	NR_034080	chr15	64008110	64008385	16.95	0
C17orf67	NM_001085430	chr17	54909790	54910207	16.95	0
CTIF	NM_014772	chr18	45996988	45997329	16.95	0
MIR3128	NR_036075	chr2	178107127	178107496	16.95	0
MIR561	NR_030287	chr2	189360852	189361191	16.95	0
CTNNBL1	NM_030877	chr20	36322074	36322457	16.95	0
STX16-NPEPL1	NR_037945	chr20	57227324	57228205	16.95	0
LINC00322	NR_103713	chr21	44772743	44773030	16.95	0
PRR34	NM_018280	chr22	46463284	46463752	16.95	0
MIR1284	NR_031697	chr3	71553024	71553516	16.95	0
FGF2	NM_002006	chr4	123719393	123719708	16.95	0
PALLD	NM_016081	chr4	169694797	169695282	16.95	0
SRF	NM_003131	chr6	43142234	43142595	16.95	0
SNX9	NM_016224	chr6	158136730	158137203	16.95	0
C6orf123	NM_014356	chr6	168160244	168160626	16.95	0
LOC101927354	NR_108073	chr7	7298427	7298675	16.95	0
AUTS2	NM_015570	chr7	69085024	69085453	16.95	0
PDK4	NM_002612	chr7	95238105	95238503	16.95	0
BRI3	NM_015379	chr7	97911989	97912484	16.95	0
LOC100506860	NR_109780	chr7	130645073	130645430	16.95	0
SLC25A37	NM_016612	chr8	23418519	23418924	16.95	0
SNTG1	NM_018967	chr8	51293320	51293594	16.95	0
PAPPA	NM_002581	chr9	118850000	118850275	16.95	0
LOC101928437	NR_110399	chrX	113041321	113041570	16.95	0
LINC01085	NR_033931	chr4	14430844	14431125	16.79	0
UACA	NM_018003	chr15	70767382	70768121	16.75	0
CLDN14	NM_012130	chr21	37802542	37802821	16.67	0
LOC101929765	NR_120371	chr15	91191877	91192378	16.62	0
NOD2	NM_022162	chr16	50731963	50732206	16.61	0
FNDC3B	NM_022763	chr3	171852233	171852485	16.48	0
FBN1	NM_000138	chr15	48872084	48872615	16.18	0
HIRA	NM_003325	chr22	19417369	19417804	16.05	0
SSPN	NM_005086	chr12	26452040	26452307	16.03	0
LOC101927780	NR_110416	chr14	62052870	62053227	16.03	0
ALDOA	NM_000034	chr16	30076616	30076919	16.03	0
RTP4	NM_022147	chr3	187085988	187086389	16.03	0
NR2F1-AS1	NR_015369	chr5	91854066	91854522	16.03	0
FAM49B	NM_016623	chr8	131054418	131055075	16.03	0
VCL	NM_003373	chr10	75759053	75759471	16.02	0
DYNAP	NM_173629	chr18	52274722	52275156	16.01	0
LYSMD2	NM_153374	chr15	52023854	52024418	15.99	0
RASGRP3	NM_015376	chr2	33701076	33701450	15.93	0
LIMD1-AS1	NR_033947	chr3	45709605	45709916	15.92	0
ACTN1	NM_001102	chr14	69417823	69418087	15.78	0
LMO7	NM_005358	chr13	76346021	76346354	15.74	0
SUMO1P1	NR_002189	chr20	52446418	52446959	15.74	0
LOC645949	NR_038837	chr2	22133785	22134047	15.66	0
LURAP1L-AS1	NR_125775	chr9	13034620	13034986	15.59	0
GGPS1	NM_004837	chr1	235491565	235491918	15.57	0
PRR16	NM_016644	chr5	119474759	119475112	15.57	0
MLKL	NM_152649	chr16	74733989	74734446	15.56	0
MIR4422	NR_039618	chr1	55939812	55940335	15.54	0
VPS13C	NM_017684	chr15	61939635	61940170	15.54	0
LOC100287592	NR_104653	chr5	50263565	50263806	15.54	0
LOC100131257	NR_034022	chr7	7161755	7162068	15.41	0
LPGAT1	NM_014873	chr1	212093603	212093964	15.38	0
CLIC4	NM_013943	chr1	25035513	25035726	15.36	0
MARCKSL1	NM_023009	chr1	32807634	32807939	15.36	0
RBMXL1	NM_019610	chr1	89449523	89449862	15.36	0
GBP1P1	NR_003133	chr1	89873087	89873293	15.36	0
GDAP2	NM_017686	chr1	118466520	118466703	15.36	0
NID1	NM_002508	chr1	236162857	236163086	15.36	0
KIAA1217	NM_019590	chr10	24754350	24754808	15.36	0
LZTS2	NM_032429	chr10	102757942	102758378	15.36	0
MMP7	NM_002423	chr11	102434993	102435184	15.36	0
CASP4	NM_001225	chr11	104839253	104839458	15.36	0
LINC00615	NM_001039384	chr12	91106459	91106734	15.36	0
MIR4472-2	NR_039683	chr12	116827795	116828157	15.36	0
OASL	NM_003733	chr12	121497908	121498311	15.36	0
IRS2	NM_003749	chr13	110447596	110447869	15.36	0
SNX6	NM_021249	chr14	35098834	35099108	15.36	0
BRMS1L	NM_032352	chr14	36400615	36400842	15.36	0
PELI2	NM_021255	chr14	56443052	56443393	15.36	0
ZFYVE26	NM_015346	chr14	68282635	68283000	15.36	0
ACTN1-AS1	NR_073422	chr14	69446372	69446571	15.36	0
SLC9A3R2	NM_004785	chr16	2085678	2086133	15.36	0
SMG1	NM_015092	chr16	18957355	18957754	15.36	0
JUP	NM_002230	chr17	39931623	39931850	15.36	0
GRN	NM_002087	chr17	42422325	42422662	15.36	0
C17orf112	NM_001243552	chr17	51379226	51379357	15.36	0
LOC643542	NR_033921	chr18	65085415	65085737	15.36	0
MFSD12	NM_021731	chr19	3552768	3553292	15.36	0
TPM4	NM_003290	chr19	16189560	16189942	15.36	0
LSM4	NM_012321	chr19	18415531	18416001	15.36	0
FFAR2	NM_005306	chr19	35927330	35927663	15.36	0
LOC1720	NR_033423	chr2	83007189	83007556	15.36	0
KYNU	NM_003937	chr2	143614368	143614576	15.36	0
DGKD	NM_003648	chr2	234259005	234259332	15.36	0
C20orf24	NM_018840	chr20	35235196	35235543	15.36	0
PTPN1	NM_002827	chr20	49032329	49032848	15.36	0
MB	NM_005368	chr22	36023764	36024141	15.36	0
ROBO2	NM_002942	chr3	77796040	77796428	15.36	0
ZNF148	NM_021964	chr3	125029449	125029707	15.36	0
LINC01209	NR_110819	chr3	176724746	176724870	15.36	0
BCL6	NM_001706	chr3	187463057	187463374	15.36	0
UGT8	NM_003360	chr4	115369094	115369286	15.36	0
LOC100506122	NR_038838	chr4	171640440	171640671	15.36	0
ARSB	NM_000046	chr5	78280306	78280537	15.36	0
CTB-7E3.1	NR_108020	chr5	165798287	165798683	15.36	0
DUSP22	NM_020185	chr6	236056	236302	15.36	0
RNU6-48P	NR_103808	chr6	12491042	12491350	15.36	0
HSPA1L	NM_005527	chr6	31782452	31782705	15.36	0
CD2AP	NM_012120	chr6	47382336	47382798	15.36	0
DST	NM_001723	chr6	56517473	56517696	15.36	0
MTHFD1L	NM_015440	chr6	151186155	151186357	15.36	0
MAFK	NM_002360	chr7	1572555	1572890	15.36	0
POR	NM_000941	chr7	75544029	75544354	15.36	0
CLN8	NM_018941	chr8	1734713	1735028	15.36	0
IDO1	NM_002164	chr8	39770082	39770481	15.36	0
ST18	NM_014682	chr8	53349025	53349200	15.36	0
RALYL	NM_173848	chr8	84860257	84860427	15.36	0
SDC2	NM_002998	chr8	97502666	97502797	15.36	0
HAS2	NM_005328	chr8	122681458	122681709	15.36	0
ATAD2	NM_014109	chr8	124399608	124399909	15.36	0
SLC44A1	NM_022109	chr9	108026673	108027073	15.36	0
SAT1	NM_002970	chrX	23791739	23792102	15.36	0
POLA1	NM_016937	chrX	24711458	24711877	15.36	0
CXorf38	NM_144970	chrX	40503890	40504357	15.36	0
SNX12	NM_013346	chrX	70293092	70293436	15.36	0
MIR325HG	NR_110400	chrX	76396121	76396366	15.36	0
CLIC2	NM_001289	chrX	154564103	154564262	15.36	0
ELP4	NM_019040	chr11	31634197	31634677	15.32	0
ATP6V1G3	NM_133262	chr1	198530425	198530679	15.25	0
IRF2BPL	NM_024496	chr14	77428319	77428737	15.25	0
MIR4734	NR_039887	chr17	36858232	36858539	15.25	0
GAREM	NM_022751	chr18	30007089	30007312	15.25	0
EML4	NM_019063	chr2	42368929	42369170	15.25	0
ARFGAP3	NM_014570	chr22	43240830	43241234	15.25	0
COPG1	NM_016128	chr3	128964426	128964794	15.25	0
SEMA3A	NM_006080	chr7	83688070	83688342	15.25	0
FNDC3B	NM_022763	chr3	171897551	171898054	15.21	0
SH2D4A	NM_022071	chr8	19246895	19247249	15.08	0
SEMA4B	NM_020210	chr15	90727347	90727813	15.07	0
MLIP-IT1	NR_046832	chr6	53791978	53792255	15.07	0
MIR31HG	NR_027054	chr9	21611771	21612270	15.04	0
CDK18	NM_002596	chr1	205473317	205473783	14.96	0
TENM4	NM_001098816	chr11	79677377	79677552	14.96	0
GPC5	NM_004466	chr13	92297067	92297506	14.95	0
HSP90AB4P	NR_002927	chr15	58920895	58921434	14.9	0
SSBP3	NM_018070	chr1	54875267	54875485	14.83	0
CSDE1	NM_007158	chr1	115300049	115300281	14.83	0
BIRC3	NM_001165	chr11	102183561	102183918	14.83	0
LINC00987	NR_036466	chr12	9396643	9397109	14.83	0
SACS	NM_014363	chr13	23893692	23893964	14.83	0
BEGAIN	NM_020836	chr14	101024073	101024343	14.83	0
TRADD	NM_003789	chr16	67192756	67193282	14.83	0
KC6	NR_002838	chr18	38390426	38390790	14.83	0
IL1RL1	NM_003856	chr2	102872760	102873026	14.83	0
STAT1	NM_007315	chr2	191878586	191879102	14.83	0
LOC100131496	NR_024594	chr20	45945911	45946343	14.83	0
TM4SF18	NM_138786	chr3	149057650	149058166	14.83	0
MIR573	NR_030299	chr4	24322798	24323312	14.83	0
IL6	NM_000600	chr7	22766310	22766866	14.83	0
LOC101927780	NR_110416	chr14	61938751	61939332	14.82	0
CSMD3	NM_052900	chr8	115524664	115524953	14.8	0
LOC100131315	NR_109767	chr15	33171095	33171410	14.78	0
LY86-AS1	NM_173675	chr6	6811334	6811830	14.77	0
TPM1	NM_000366	chr15	63343279	63343772	14.74	0
DCN	NM_001920	chr12	91956082	91956600	14.69	0
THBS1	NM_003246	chr15	39918089	39918447	14.67	0
KCNQ5-IT1	NR_120503	chr6	73359323	73359567	14.59	0
CLDN23	NM_194284	chr8	8457249	8457629	14.57	0
TFRC	NM_003234	chr3	195809477	195809761	14.54	0
MTMR11	NM_006697	chr1	149934024	149934470	14.53	0
OR8U8	NM_001013356	chr11	56159074	56159286	14.53	0
ANKFY1	NM_016376	chr17	4166747	4166945	14.53	0
CASP8	NM_001228	chr2	202098024	202098308	14.53	0
MOGAT1	NM_058165	chr2	223559012	223559218	14.53	0
IL12A-AS1	NR_108088	chr3	159847390	159847693	14.53	0
SMAD3	NM_005902	chr15	67366594	67367015	14.34	0
NFIB	NM_005596	chr9	14320252	14320610	14.32	0
MIR935	NR_030632	chr19	54483663	54483902	14.3	0
ANXA1	NM_000700	chr9	75747304	75747759	14.2	0
MMAA	NM_172250	chr4	146540738	146541154	14.17	0
PRDM2	NM_012231	chr1	14439844	14440236	14.12	0
JAK1	NM_002227	chr1	65418066	65418405	14.12	0
LGALS8-AS1	NR_034040	chr1	236688106	236688507	14.12	0
MKRN9P	NR_033410	chr12	87912262	87912646	14.12	0
PCDH9	NM_020403	chr13	68011323	68011697	14.12	0
HAPLN3	NM_178232	chr15	89438610	89438834	14.12	0
TADA2A	NM_001488	chr17	35767282	35767431	14.12	0
ITGB6	NM_000888	chr2	161083594	161083999	14.12	0
IL15	NM_000585	chr4	143012291	143012708	14.12	0
LMTK2	NM_014916	chr7	97760947	97761487	14.12	0
ZC3HAV1	NM_020119	chr7	138796596	138796819	14.12	0
EFR3A	NM_015137	chr8	132916652	132916873	14.12	0
LINC01504	NR_110952	chr9	74915800	74916073	14.12	0
COL5A1	NM_000093	chr9	137536439	137536885	14.12	0
RFX5	NM_000449	chr1	151319443	151319994	14.06	0
DRAP1	NM_006442	chr11	65695580	65695854	14.03	0
MIR21	NR_029493	chr17	57914910	57915459	14.01	0
FAM120AOS	NM_198841	chr9	96267069	96267342	13.98	0
LINC01478	NR_110792	chr18	42148254	42148663	13.93	0
RNF213	NM_020914	chr17	78237245	78237735	13.9	0
PGAM1	NM_002629	chr10	99187563	99187912	13.88	0
MPRIP	NM_015134	chr17	17011315	17011574	13.87	0
LOC101927580	NR_110917	chr16	59940018	59940343	13.86	0
DUSP5	NM_004419	chr10	112263612	112264223	13.85	0
ALPK1	NM_025144	chr4	113218372	113218703	13.8	0
CFH	NM_000186	chr1	196620836	196621410	13.77	0
PRR34	NM_018280	chr22	46461570	46462032	13.76	0
HSD52	NR_027120	chr1	59616571	59617113	13.74	0
GADD45A	NM_001924	chr1	68215585	68215988	13.74	0
TUT1	NM_022830	chr11	62358823	62359253	13.74	0
ERH	NM_004450	chr14	69864114	69864318	13.74	0
LOC101928417	NR_110937	chr16	82945689	82946016	13.74	0
EPB41L1	NM_012156	chr20	34686292	34686695	13.74	0
TMEM14E	NM_001123228	chr3	152100118	152100457	13.74	0
SLCO4C1	NM_180991	chr5	101058971	101059296	13.74	0
PRKG2	NM_006259	chr4	82063834	82064308	13.72	0
WDR5	NM_017588	chr9	136988973	136989240	13.68	0
ATP6AP2	NM_005765	chrX	40381789	40382189	13.63	0
ADAMTSL4-AS1	NM_001025493	chr1	150539901	150540120	13.56	0
TMEM9B-AS1	NR_073431	chr11	8980883	8981361	13.56	0
LOC101928989	NR_120571	chr11	82268344	82268672	13.56	0
MYCBP2	NM_015057	chr13	77899513	77899920	13.56	0
FRMD5	NM_032892	chr15	44449732	44450045	13.56	0
TIPIN	NM_017858	chr15	66648094	66648398	13.56	0
SPARCL1	NM_004684	chr4	88423695	88424099	13.56	0
OSMR-AS1	NR_109951	chr5	38845765	38846115	13.52	0
CCDC81	NM_021827	chr11	86153465	86153804	13.49	0
LOC101927865	NR_110283	chr2	208199480	208200095	13.48	0
MRPL33	NM_004891	chr2	27944754	27945017	13.47	0
HMGN4	NM_006353	chr6	26555032	26555484	13.47	0
MIR3150B	NR_037484	chr8	96112669	96113019	13.42	0
TPCN1	NM_017901	chr12	113683617	113683980	13.38	0
LINC00392	NR_047009	chr13	74276936	74277180	13.38	0
2018-03-10	NM_152598	chr17	60896939	60897291	13.38	0
CEP44	NM_030633	chr4	175075673	175075890	13.38	0
MSRA	NM_012331	chr8	10122884	10123205	13.38	0
MIR4289	NR_036252	chr9	91347255	91347486	13.38	0
ADAM12	NM_003474	chr10	127935833	127936085	13.32	0
POLG	NM_002693	chr15	89892218	89892445	13.32	0
C1QL1	NM_006688	chr17	43058880	43059249	13.32	0
TRIM38	NM_006355	chr6	25962799	25963245	13.29	0
MCFD2	NM_139279	chr2	47195086	47195345	13.27	0
CD47	NM_001777	chr3	107712236	107712618	13.18	0
FNDC3A	NM_014923	chr13	49720962	49721305	13.16	0
LINC00670	NR_034144	chr17	12426292	12426634	13.04	0
TSHZ2	NM_173485	chr20	51475943	51476417	13.04	0
USP19	NM_006677	chr3	49158209	49158489	13.04	0
MND1	NM_032117	chr4	154266320	154266616	13.04	0
LINC00578	NR_047568	chr3	177332796	177333013	12.99	0
RERG	NM_032918	chr12	15409766	15410124	12.97	0
STON2	NM_033104	chr14	81893670	81893923	12.97	0
SPATS2L	NM_015535	chr2	201273171	201273660	12.9	0
GRIA1	NM_000827	chr5	152737941	152738433	12.9	0
PALM2	NM_053016	chr9	112415277	112415525	12.9	0
ENO1	NM_001428	chr1	8960071	8960263	12.8	0
KIAA2013	NM_138346	chr1	11968934	11969103	12.8	0
CLIC4	NM_013943	chr1	25072620	25072867	12.8	0
ZNF683	NM_173574	chr1	26704511	26704840	12.8	0
SLC6A9	NM_006934	chr1	44513964	44514331	12.8	0
NEGR1-IT1	NR_046218	chr1	72311770	72311949	12.8	0
ZNF687	NM_020832	chr1	151253576	151254039	12.8	0
POGZ	NM_015100	chr1	151429934	151430211	12.8	0
SH2D1B	NM_053282	chr1	162391312	162391500	12.8	0
PRG4	NM_005807	chr1	186210917	186211134	12.8	0
SLC30A1	NM_021194	chr1	211725050	211725502	12.8	0
MCM10	NM_018518	chr10	13212871	13213002	12.8	0
MASTL	NM_032844	chr10	27444742	27445064	12.8	0
PCDH15	NM_033056	chr10	56925713	56925842	12.8	0
LINC00948	NR_038199	chr10	61517803	61517953	12.8	0
DNAJC12	NM_021800	chr10	69609203	69609492	12.8	0
MARK2P9	NR_038243	chr10	94190658	94190961	12.8	0
SMNDC1	NM_005871	chr10	112116423	112116701	12.8	0
LOC101927692	NR_120628	chr10	116539751	116540113	12.8	0
IFITM2	NM_006435	chr11	307990	308306	12.8	0
BTBD10	NM_032320	chr11	13401088	13401437	12.8	0
LMO2	NM_005574	chr11	33930714	33930979	12.8	0
TTC17	NM_018259	chr11	43380918	43381221	12.8	0
RAB38	NM_022337	chr11	87542087	87542487	12.8	0
CWF19L2	NM_152434	chr11	107286855	107287038	12.8	0
SLC35F2	NM_017515	chr11	107689874	107690079	12.8	0
RDX	NM_002906	chr11	110220237	110220572	12.8	0
CLMP	NM_024769	chr11	123015820	123016028	12.8	0
LOC374443	NR_002814	chr12	9800409	9800602	12.8	0
POU6F1	NM_002702	chr12	51597981	51598171	12.8	0
NAP1L1	NM_004537	chr12	76595297	76595518	12.8	0
LOC101928731	NR_110092	chr12	94197288	94197492	12.8	0
SH2B3	NM_005475	chr12	111875448	111875622	12.8	0
ENOX1-AS2	NR_120399	chr13	43941936	43942336	12.8	0
FNDC3A	NM_014923	chr13	49671560	49671829	12.8	0
CDADC1	NM_030911	chr13	49840094	49840253	12.8	0
LINC00346	NM_178514	chr13	111527104	111527331	12.8	0
DCAF11	NM_025230	chr14	24589757	24589964	12.8	0
STXBP6	NM_014178	chr14	25971345	25971569	12.8	0
AP4S1	NM_007077	chr14	31549389	31549660	12.8	0
C14orf105	NM_018168	chr14	58125913	58126101	12.8	0
PCNX	NM_014982	chr14	71338808	71339104	12.8	0
LOC145474	NR_027046	chr14	71939175	71939401	12.8	0
RPS6KA5	NM_004755	chr14	91488832	91489150	12.8	0
FBLN5	NM_006329	chr14	92414314	92414589	12.8	0
PRIMA1	NM_178004	chr14	94254314	94254443	12.8	0
CLMN	NM_024734	chr14	95731841	95732229	12.8	0
TNFAIP2	NM_006291	chr14	103594867	103595193	12.8	0
CRTC3	NM_022769	chr15	91063094	91063295	12.8	0
LRRK1	NM_024652	chr15	101610865	101611187	12.8	0
FOPNL	NM_144600	chr16	15995029	15995237	12.8	0
PLLP	NM_015993	chr16	57348311	57348527	12.8	0
CX3CL1	NM_002996	chr16	57401266	57401587	12.8	0
CFAP20	NM_013242	chr16	58132842	58133367	12.8	0
IL34	NM_152456	chr16	70666577	70666726	12.8	0
JPH3	NM_020655	chr16	87662753	87663083	12.8	0
LOC101927911	NR_110818	chr17	2907478	2907650	12.8	0
KRT17	NM_000422	chr17	39780834	39781127	12.8	0
PLEKHH3	NM_024927	chr17	40829926	40830205	12.8	0
MYOM1	NM_003803	chr18	3175336	3175534	12.8	0
PSMG2	NM_020232	chr18	12703042	12703450	12.8	0
MIR4318	NR_036202	chr18	35950020	35950228	12.8	0
ZCCHC2	NM_017742	chr18	60227771	60227895	12.8	0
SMIM21	NM_001037331	chr18	73268834	73268959	12.8	0
SBNO2	NM_014963	chr19	1132179	1132480	12.8	0
GADD45B	NM_015675	chr19	2478762	2479070	12.8	0
AES	NM_001130	chr19	3062776	3063045	12.8	0
ARHGEF18	NM_015318	chr19	7456015	7456251	12.8	0
ZNF507	NM_014910	chr19	32859398	32859603	12.8	0
KCTD15	NM_024076	chr19	34311377	34311738	12.8	0
VRK3	NM_016440	chr19	50510795	50510977	12.8	0
VSIG10L	NM_001163922	chr19	51842439	51842672	12.8	0
FAM179A	NM_199280	chr2	29227234	29227537	12.8	0
PRORSD1P	NM_001080459	chr2	55517073	55517200	12.8	0
ARHGAP25	NM_014882	chr2	69041116	69041314	12.8	0
M1AP	NM_138804	chr2	74847152	74847371	12.8	0
TMSB10	NM_021103	chr2	85131774	85132166	12.8	0
C2orf76	NM_001017927	chr2	120072882	120073087	12.8	0
SP100	NM_003113	chr2	231276466	231276742	12.8	0
ARL4C	NM_005737	chr2	235271583	235271866	12.8	0
LRRFIP1	NM_004735	chr2	238604146	238604328	12.8	0
LINC01428	NR_110609	chr20	7066254	7066423	12.8	0
PLCB4	NM_000933	chr20	9032043	9032369	12.8	0
SLX4IP	NM_001009608	chr20	10501669	10501894	12.8	0
KIZ-AS1	NR_109956	chr20	21182959	21183271	12.8	0
LINC01384	NR_109883	chr20	22756229	22756452	12.8	0
XKR7	NM_001011718	chr20	30569429	30569747	12.8	0
PROCR	NM_006404	chr20	33759434	33759930	12.8	0
SLC9A8	NM_015266	chr20	48392845	48393183	12.8	0
TSHZ2	NM_173485	chr20	51590597	51590840	12.8	0
LINC00189	NM_138968	chr21	30543345	30543712	12.8	0
MIR802	NR_030414	chr21	37152262	37152522	12.8	0
BCL2L13	NM_015367	chr22	18189320	18189778	12.8	0
PLA2G6	NM_003560	chr22	38576677	38576999	12.8	0
ST13	NM_003932	chr22	41238452	41238802	12.8	0
TOB2	NM_016272	chr22	41844068	41844292	12.8	0
MAP4	NM_002375	chr3	48161037	48161306	12.8	0
CGGBP1	NM_003663	chr3	88247322	88247515	12.8	0
MIR548A3	NR_030330	chr3	103585927	103586106	12.8	0
BCHE	NM_000055	chr3	166056365	166056573	12.8	0
TNFSF10	NM_003810	chr3	172312456	172312758	12.8	0
LOC101928882	NR_109986	chr3	180602499	180602704	12.8	0
BCL6	NM_001706	chr3	187463413	187463721	12.8	0
CNGA1	NM_000087	chr4	48006740	48006952	12.8	0
IGFBP7-AS1	NR_034081	chr4	57946980	57947327	12.8	0
LINC00989	NR_038826	chr4	80571985	80572452	12.8	0
CCSER1	NM_207491	chr4	91346907	91347116	12.8	0
IL15	NM_000585	chr4	142557565	142558064	12.8	0
SH3RF1	NM_020870	chr4	170273109	170273329	12.8	0
ENPP6	NM_153343	chr4	185189217	185189679	12.8	0
MGC32805	NR_051996	chr5	121814691	121815014	12.8	0
NDFIP1	NM_030571	chr5	141488797	141488995	12.8	0
STK10	NM_005990	chr5	171538172	171538496	12.8	0
DSP	NM_004415	chr6	7480070	7480365	12.8	0
NEDD9	NM_006403	chr6	11207238	11207539	12.8	0
ATXN1	NM_000332	chr6	16713078	16713266	12.8	0
NRSN1	NM_080723	chr6	23735300	23735797	12.8	0
CUTA	NM_015921	chr6	33385942	33386256	12.8	0
ETV7	NM_016135	chr6	36355299	36355637	12.8	0
POU3F2	NM_005604	chr6	99281826	99282138	12.8	0
DDO	NM_003649	chr6	110736668	110736858	12.8	0
CDK19	NM_015076	chr6	111137182	111137579	12.8	0
ASF1A	NM_014034	chr6	119214141	119214541	12.8	0
NKAIN2	NM_153355	chr6	124123632	124123946	12.8	0
AKAP7	NM_004842	chr6	131457036	131457441	12.8	0
LOC100507406	NR_121618	chr6	137960617	137960850	12.8	0
RPS6KA2	NM_021135	chr6	167245082	167245287	12.8	0
DGKB	NM_004080	chr7	14779183	14779506	12.8	0
GLI3	NM_000168	chr7	42137352	42137693	12.8	0
GTF2I	NM_001518	chr7	74024740	74025072	12.8	0
ARPC1B	NM_005720	chr7	98961333	98961505	12.8	0
CUL1	NM_003592	chr7	148461607	148461789	12.8	0
LOC101929237	NR_125433	chr8	22676233	22676466	12.8	0
NRG1	NM_004495	chr8	31406098	31406423	12.8	0
UNC5D	NM_080872	chr8	34940737	34940998	12.8	0
RGS20	NM_003702	chr8	54794279	54794628	12.8	0
SDCBP	NM_005625	chr8	59466375	59466656	12.8	0
NSMAF	NM_003580	chr8	59680941	59681260	12.8	0
KIAA1429	NM_015496	chr8	95585092	95585298	12.8	0
KLHL38	NM_001081675	chr8	124642476	124642863	12.8	0
CYP11B1	NM_000497	chr8	143961452	143961636	12.8	0
VCX	NM_013452	chrX	7577112	7577311	12.8	0
FAM9B	NM_173696	chrX	9131277	9131471	12.8	0
LINC01203	NR_045260	chrX	13445770	13445945	12.8	0
BCOR	NM_017745	chrX	39796142	39796541	12.8	0
LOC100132831	NR_027761	chrX	40792724	40793029	12.8	0
HMGN5	NM_030763	chrX	80457803	80458084	12.8	0
NUP62CL	NM_017681	chrX	106420051	106420175	12.8	0
ACSL4	NM_004458	chrX	109101186	109101477	12.8	0
SLC25A14	NM_003951	chrX	129473678	129473892	12.8	0
MAGEC3	NM_138702	chrX	140952991	140953120	12.8	0
C1orf234	NM_001242521	chr1	23337500	23337808	12.71	0
GADD45A	NM_001924	chr1	68092260	68092585	12.71	0
LINC01057	NR_104131	chr1	95194950	95195187	12.71	0
PLCE1-AS2	NR_120615	chr10	95864104	95864403	12.71	0
SH3PXD2A-AS1	NR_038940	chr10	105419775	105420024	12.71	0
GPAM	NM_020918	chr10	113852171	113852499	12.71	0
AHNAK	NM_001620	chr11	62275915	62276249	12.71	0
BSCL2	NM_032667	chr11	62477313	62477765	12.71	0
LOC100506393	NR_040098	chr12	19986841	19987406	12.71	0
DDX23	NM_004818	chr12	49246038	49246273	12.71	0
LOC644919	NR_109757	chr14	41316809	41317024	12.71	0
BCL11B	NM_022898	chr14	99460895	99461177	12.71	0
FAM189A1	NM_015307	chr15	29970520	29970818	12.71	0
PPCDC	NM_021823	chr15	75397200	75397466	12.71	0
FOXL1	NM_005250	chr16	86870348	86870681	12.71	0
MNT	NM_020310	chr17	2308386	2308725	12.71	0
LOC101927911	NR_110818	chr17	2858342	2858639	12.71	0
LINC00511	NR_033876	chr17	70706408	70706854	12.71	0
SLC3A1	NM_000341	chr2	44460574	44461003	12.71	0
DPP4	NM_001935	chr2	162949607	162949826	12.71	0
MIR3193	NR_036161	chr20	30198397	30198759	12.71	0
LINC00111	NR_024367	chr21	43035620	43036014	12.71	0
RBMS3-AS1	NR_046556	chr3	29799821	29800237	12.71	0
ADPRH	NM_001125	chr3	119306973	119307296	12.71	0
UCHL1	NM_004181	chr4	41292470	41292877	12.71	0
MYO10	NM_012334	chr5	17001462	17001873	12.71	0
ST8SIA4	NM_005668	chr5	100113441	100113658	12.71	0
ISOC1	NM_016048	chr5	128399233	128399732	12.71	0
SMIM8	NM_020425	chr6	87961174	87961399	12.71	0
FAM47A	NM_203408	chrX	33848452	33848923	12.71	0
IRF1	NM_002198	chr5	131831882	131832111	12.62	0
SCN2A	NM_021007	chr2	166133933	166134228	12.58	0
OR4D9	NM_001004711	chr11	59278422	59278666	12.51	0
ANKRD46	NM_198401	chr8	101503396	101503722	12.51	0
MCOLN2	NM_153259	chr1	85410991	85411220	12.46	0
KRR1	NM_007043	chr12	75905199	75905400	12.46	0
PDK2	NM_002611	chr17	48172313	48172672	12.46	0
BAHCC1	NM_024696	chr17	79373660	79373912	12.46	0
DNPEP	NM_012100	chr2	220252019	220252523	12.46	0
TLL1	NM_012464	chr4	167214522	167214743	12.46	0
STC1	NM_003155	chr8	23656024	23656250	12.46	0
NFIL3	NM_005384	chr9	94195504	94195718	12.46	0
ASB9	NM_024087	chrX	15169732	15169982	12.46	0
NMNAT2	NM_015039	chr1	183241437	183241924	12.43	0
SCAMP1	NM_004866	chr5	77656141	77656359	12.4	0
MIR583	NR_030309	chr5	95362287	95362627	12.4	0
RNU6-48P	NR_103808	chr6	12483774	12484132	12.4	0
CCDC112	NM_152549	chr5	114713316	114713606	12.37	0
MIRLET7BHG	NM_207477	chr22	46481611	46481973	12.34	0
COX5A	NM_004255	chr15	75224407	75224696	12.33	0
LOC401312	NR_122075	chr7	22702887	22703286	12.3	0
ACO1	NM_002197	chr9	32396007	32396389	12.3	0
ADAMTSL3	NM_207517	chr15	84422481	84422887	12.24	0
MIR4790	NR_039953	chr3	5539201	5539632	12.23	0
VEGFC	NM_005429	chr4	177824147	177824557	12.22	0
NR1D2	NM_005126	chr3	23991862	23992099	12.15	0
CACNB2	NM_000724	chr10	18811978	18812385	12.13	0
USF1	NM_007122	chr1	161014519	161014930	12.11	0
KIAA1217	NM_019590	chr10	24752493	24752770	12.11	0
MIR610	NR_030341	chr11	28092631	28092852	12.11	0
ST8SIA1	NM_003034	chr12	22435266	22435641	12.11	0
LINC00929	NR_038851	chr15	26421530	26421835	12.11	0
LOC283710	NM_001243538	chr15	31508523	31508726	12.11	0
SEMA6D	NM_020858	chr15	46936791	46937125	12.11	0
GPR139	NM_001002911	chr16	20041733	20042129	12.11	0
ANKRD26P1	NM_001004299	chr16	46419324	46419813	12.11	0
MTCL1	NM_015210	chr18	8800407	8800881	12.11	0
ATP8B1	NM_005603	chr18	55559217	55559475	12.11	0
CSTB	NM_000100	chr21	45178402	45178592	12.11	0
DNAJC13	NM_015268	chr3	132210897	132211151	12.11	0
ELOVL6	NM_024090	chr4	111012461	111012828	12.11	0
CARTPT	NM_004291	chr5	71126565	71126907	12.11	0
FAM65B	NM_014722	chr6	24909056	24909237	12.11	0
GPR37	NM_005302	chr7	124404804	124405093	12.11	0
ADAM28	NM_014265	chr8	24013731	24014094	12.11	0
ADAMTSL1	NM_052866	chr9	18393129	18393564	12.11	0
LOC101926940	NR_104632	chr5	39502039	39502553	12	0
MIR31HG	NR_027054	chr9	21677629	21678117	11.95	0
DST	NM_001723	chr6	56803484	56803763	11.91	0
PSMA6	NM_002791	chr14	35763520	35763986	11.9	0
ITGA6	NM_000210	chr2	173311335	173311567	11.9	0
RAB3C	NM_138453	chr5	57963034	57963439	11.89	0
TCEA3	NM_003196	chr1	23770738	23770958	11.86	0
LINC00970	NR_104091	chr1	169039974	169040174	11.86	0
ZMIZ1-AS1	NR_015429	chr10	80806816	80807115	11.86	0
CD82	NM_002231	chr11	44580949	44581260	11.86	0
MYEOV	NM_138768	chr11	69065887	69066222	11.86	0
ERC1	NM_178039	chr12	1326202	1326729	11.86	0
LOC100506393	NR_040098	chr12	19897861	19898169	11.86	0
NEDD1	NM_152905	chr12	97113765	97114166	11.86	0
N4BP2L2	NM_014887	chr13	33112570	33112789	11.86	0
LOC101927580	NR_110917	chr16	59941263	59941810	11.86	0
TUBB3	NM_006086	chr16	89988069	89988536	11.86	0
LOC440446	NR_122104	chr17	49475087	49475434	11.86	0
PPM1D	NM_003620	chr17	58654518	58654733	11.86	0
LOC100288911	NR_037631	chr2	36399892	36400092	11.86	0
LRP1B	NM_018557	chr2	141746035	141746460	11.86	0
TOP1	NM_003286	chr20	39636900	39637329	11.86	0
UBE2E2	NM_152653	chr3	23093627	23093963	11.86	0
RBMS3-AS3	NR_109804	chr3	29106631	29106853	11.86	0
TET2	NM_017628	chr4	105982299	105982596	11.86	0
DOCK2	NM_004946	chr5	169230496	169230873	11.86	0
HDAC9	NM_014707	chr7	18548174	18548535	11.86	0
PTK2B	NM_004103	chr8	27209212	27209539	11.86	0
SLC45A4	NM_001080431	chr8	142237966	142238190	11.86	0
AKAP2	NM_001004065	chr9	112895783	112896099	11.86	0
FAM20B	NM_014864	chr1	178994695	178994979	11.82	0
FBXO22	NM_012170	chr15	76194808	76194992	11.82	0
RBM38	NM_017495	chr20	56014521	56014863	11.82	0
ZNF608	NM_020747	chr5	123935474	123935928	11.82	0
NEK7	NM_133494	chr1	198275735	198276014	11.77	0
ITGB1	NM_002211	chr10	33403423	33403777	11.77	0
SNN	NM_003498	chr16	11753168	11753372	11.77	0
FTO-IT1	NR_103838	chr16	53986281	53986705	11.77	0
SPP2	NM_006944	chr2	235125601	235125724	11.77	0
NUP50-AS1	NR_038956	chr22	45501187	45501378	11.77	0
PARP14	NM_017554	chr3	122401945	122402252	11.77	0
PROM1	NM_006017	chr4	16142488	16142762	11.77	0
HCG27	NR_026791	chr6	31171758	31172152	11.75	0
SNORD83B	NR_000028	chr22	39704576	39705094	11.65	0
ADCY8	NM_001115	chr8	132300895	132301313	11.63	0
C1orf105	NM_139240	chr1	172291982	172292202	11.56	0
AKAP3	NM_006422	chr12	4757669	4758125	11.56	0
ADAMTSL3	NM_207517	chr15	84401841	84402412	11.56	0
C1QBP	NM_001212	chr17	5341778	5342123	11.56	0
SPINK6	NM_205841	chr5	147603650	147603895	11.51	0
EPHA7	NM_004440	chr6	93358502	93358726	11.49	0
AGO2	NM_012154	chr8	141601112	141601651	11.46	0
VAMP3	NM_004781	chr1	7461952	7462175	11.45	0
KIAA1804	NM_032435	chr1	233545931	233546120	11.45	0
CREM	NM_001881	chr10	35485986	35486182	11.45	0
ASAH2	NM_019893	chr10	52086558	52086856	11.45	0
HSD17B12	NM_016142	chr11	43665579	43665824	11.45	0
CPM	NM_001874	chr12	69453284	69453531	11.45	0
GRIP2	NM_001080423	chr3	14567209	14567664	11.45	0
LOC401134	NR_033976	chr4	66065008	66065198	11.45	0
LINC00992	NR_046089	chr5	116620160	116620553	11.45	0
BMP5	NM_021073	chr6	55818274	55818441	11.45	0
ACTL7B	NM_006686	chr9	111149475	111149766	11.45	0
TAF5	NM_006951	chr10	105127424	105127692	11.44	0
SLC38A4	NM_018018	chr12	47268320	47268542	11.39	0
DKK3	NM_013253	chr11	12019902	12020516	11.31	0
MIR6880	NR_106940	chr12	124907500	124907765	11.31	0
LOC100505984	NR_103775	chr2	161151020	161151370	11.3	0
ZSWIM2	NM_182521	chr2	187751202	187751554	11.3	0
CCRN4L	NM_012118	chr4	139935451	139936070	11.3	0
SLC1A3	NM_004172	chr5	36664928	36665400	11.3	0
C9orf92	NM_001271829	chr9	16119971	16120481	11.3	0
CCDC68	NM_025214	chr18	52613408	52613848	11.24	0
ACO1	NM_002197	chr9	32344488	32344881	11.16	0
WNT11	NM_004626	chr11	75891636	75891850	11.15	0
TCP11L2	NM_152772	chr12	106690130	106690331	11.15	0
TMEFF2	NM_016192	chr2	192912099	192912286	11.15	0
CREB1	NM_004379	chr2	208395580	208395760	11.15	0
SUCNR1	NM_033050	chr3	151592383	151592507	11.15	0
HAPLN1	NM_001884	chr5	83122802	83123092	11.15	0
HS3ST5	NM_153612	chr6	114558840	114559106	11.15	0
MB21D1	NM_138441	chr6	74161693	74162129	11.14	0
FAM9C	NM_174901	chrX	13179132	13179349	11.14	0
LINC00189	NM_138968	chr21	30554383	30554818	11.11	0
ASPH	NM_004318	chr8	62625894	62626329	11.11	0
LSP1P3	NR_033961	chr5	28807291	28807989	11.1	0
ATXN7L1	NM_020725	chr7	105331601	105331973	11.09	0
TACR1	NM_001058	chr2	75537965	75538453	11.07	0
MAFG	NM_002359	chr17	79884349	79884720	11.06	0
C18orf25	NM_145055	chr18	43830485	43830856	11.06	0
RAB5B	NM_002868	chr12	56366905	56367311	11.05	0
PRDX6	NM_004905	chr1	173501387	173501874	10.99	0
LOC401242	NR_033379	chr6	28770567	28770824	10.97	0
PRKCE	NM_005400	chr2	45878065	45878298	10.95	0
PTGR2	NM_152444	chr14	74318275	74318625	10.9	0
MLLT6	NM_005937	chr17	36862161	36862653	10.9	0
CYP24A1	NM_000782	chr20	52749090	52749623	10.9	0
CPED1	NM_024913	chr7	120666273	120666518	10.9	0
GATA6	NM_005257	chr18	19750452	19750707	10.89	0
OVAAL	NR_125716	chr1	180543835	180544145	10.86	0
RGS1	NM_002922	chr1	192458252	192458539	10.86	0
MIR605	NR_030336	chr10	53077866	53078093	10.86	0
LOC101927780	NR_110416	chr14	62087309	62087583	10.86	0
SOCS1	NM_003745	chr16	11352597	11352916	10.86	0
CASC17	NR_104152	chr17	68780361	68780714	10.86	0
KCNIP1	NM_014592	chr5	170024610	170024931	10.86	0
MICALL2	NM_024723	chr7	1437165	1437486	10.86	0
ABCB5	NM_178559	chr7	20641638	20641956	10.86	0
PRELID2	NM_138492	chr5	144624831	144625309	10.85	0
RASAL2-AS1	NR_027982	chr1	178112907	178113325	10.68	0
MIR4258	NR_036212	chr1	154948034	154948391	10.65	0
TPD52	NM_005079	chr8	80996549	80996964	10.6	0
EDN2	NM_001956	chr1	41951160	41951565	10.59	0
B4GALT2	NM_003780	chr1	44444297	44444675	10.59	0
ABCD3	NM_002858	chr1	94891716	94891983	10.59	0
CDC73	NM_024529	chr1	193091867	193092047	10.59	0
BATF3	NM_018664	chr1	212896998	212897184	10.59	0
LINC01139	NR_015407	chr1	238544250	238544476	10.59	0
IFIT3	NM_001549	chr10	91087980	91088199	10.59	0
PDZD8	NM_173791	chr10	119201394	119201847	10.59	0
CTSC	NM_001814	chr11	88151777	88152013	10.59	0
CEP57	NM_014679	chr11	95537537	95537698	10.59	0
TBC1D4	NM_014832	chr13	76064161	76064354	10.59	0
TM9SF2	NM_004800	chr13	100153594	100153861	10.59	0
FOXG1-AS1	NR_125758	chr14	29072632	29073120	10.59	0
SRP54	NM_003136	chr14	35451820	35452118	10.59	0
LOC101927620	NR_110062	chr14	53873060	53873220	10.59	0
STOML1	NM_004809	chr15	74274002	74274414	10.59	0
STAT3	NM_003150	chr17	40539721	40539872	10.59	0
RNF213	NM_020914	chr17	78237830	78238233	10.59	0
MIR5583-1	NR_049847	chr18	37033964	37034169	10.59	0
CCDC68	NM_025214	chr18	52587236	52587360	10.59	0
ATP8B1	NM_005603	chr18	55569065	55569315	10.59	0
VSNL1	NM_003385	chr2	17760887	17761309	10.59	0
LINC01126	NM_178529	chr2	43521088	43521308	10.59	0
KYNU	NM_003937	chr2	143591667	143591974	10.59	0
BMPR2	NM_001204	chr2	203241559	203241846	10.59	0
LINC00158	NM_058184	chr21	26829623	26830051	10.59	0
MIR6819	NR_106877	chr22	36721088	36721462	10.59	0
KIAA0930	NM_015264	chr22	45622611	45622859	10.59	0
LRRC3B	NM_052953	chr3	26902689	26902825	10.59	0
XIRP1	NM_194293	chr3	39219293	39219565	10.59	0
CD38	NM_001775	chr4	15773053	15773317	10.59	0
BTC	NM_001729	chr4	75719527	75719805	10.59	0
CAMK2D	NM_001221	chr4	114677138	114677364	10.59	0
MAP3K1	NM_005921	chr5	56069308	56069449	10.59	0
ZSWIM6	NM_020928	chr5	60704214	60704655	10.59	0
COL12A1	NM_004370	chr6	75913550	75913802	10.59	0
SYNCRIP	NM_006372	chr6	86353790	86354026	10.59	0
SGK1	NM_005627	chr6	134663493	134663668	10.59	0
ALDH8A1	NM_022568	chr6	135181285	135181415	10.59	0
SAMD9L	NM_152703	chr7	92794824	92795037	10.59	0
LOC101928861	NR_120513	chr7	133280751	133280973	10.59	0
ZC3HAV1	NM_020119	chr7	138794471	138794666	10.59	0
CSGALNACT1	NM_018371	chr8	19522977	19523180	10.59	0
MIR4471	NR_039681	chr8	101440835	101441129	10.59	0
TAF2	NM_003184	chr8	120846458	120846588	10.59	0
TRIB1	NM_025195	chr8	126606354	126606685	10.59	0
ASS1	NM_000050	chr9	133302337	133302611	10.59	0
MIR4768	NR_039925	chrX	17431474	17431834	10.59	0
RNF38	NM_022781	chr9	36419239	36419733	10.51	0
BBOX1-AS1	NR_125766	chr11	27259954	27260282	10.45	0
LOC100996348	NR_121630	chr8	86458815	86459224	10.45	0
NKAIN1	NM_024522	chr1	31628438	31628682	10.42	0
SNAPIN	NM_012437	chr1	153630804	153631212	10.42	0
WNT5A	NM_003392	chr3	55514824	55515315	10.41	0
LINC01209	NR_110819	chr3	176566231	176566638	10.4	0
KIAA0825	NM_173665	chr5	93805483	93806047	10.38	0
RAB11A	NM_004663	chr15	66125160	66125585	10.36	0
SERPINH1	NM_001235	chr11	75268325	75268529	10.33	0
LOC101927688	NR_110810	chr17	56596378	56596600	10.33	0
ANKRD55	NM_024669	chr5	55463442	55463666	10.33	0
RANBP6	NM_012416	chr9	6080442	6080697	10.33	0
ATP6V1G3	NM_133262	chr1	198418448	198419054	10.31	0
MIR1246	NR_031648	chr2	177337913	177338154	10.3	0
ARPC1A	NM_006409	chr7	98909813	98910013	10.27	0
ROR1	NM_005012	chr1	64197301	64197676	10.24	0
GBP1	NM_002053	chr1	89535702	89536015	10.24	0
HIAT1	NM_033055	chr1	100530951	100531285	10.24	0
CTSS	NM_004079	chr1	150737203	150737543	10.24	0
SLAMF6	NM_052931	chr1	160489953	160490357	10.24	0
DDR2	NM_006182	chr1	162575524	162575778	10.24	0
ABL2	NM_005158	chr1	179197856	179198140	10.24	0
C1QL3	NM_001010908	chr10	16612784	16613027	10.24	0
FZD8	NM_031866	chr10	35985093	35985359	10.24	0
MBL2	NM_000242	chr10	55474379	55474766	10.24	0
LINC00845	NR_108052	chr10	62780109	62780411	10.24	0
LIPF	NM_004190	chr10	90410480	90410735	10.24	0
PITX3	NM_005029	chr10	103995740	103996085	10.24	0
B4GALNT4	NM_178537	chr11	355936	356182	10.24	0
EHF	NM_012153	chr11	34706934	34707238	10.24	0
LINC01493	NR_120553	chr11	39129481	39129802	10.24	0
EFEMP2	NM_016938	chr11	65640902	65641244	10.24	0
POLD3	NM_006591	chr11	74302787	74303035	10.24	0
LOC101928535	NR_120551	chr11	106463827	106464108	10.24	0
CLMP	NM_024769	chr11	123104077	123104488	10.24	0
FEZ1	NM_005103	chr11	125224044	125224355	10.24	0
PARP11	NM_020367	chr12	4136608	4136917	10.24	0
A2MP1	NR_040112	chr12	9374174	9374481	10.24	0
RPL13AP20	NR_003932	chr12	13027224	13027573	10.24	0
HOXC-AS2	NR_047505	chr12	54389760	54390047	10.24	0
RPL41	NM_021104	chr12	56505161	56505437	10.24	0
PHLDA1	NM_007350	chr12	76267591	76267882	10.24	0
MIR1252	NR_031700	chr12	79644181	79644498	10.24	0
MIR5692B	NR_049889	chr12	79876863	79877146	10.24	0
CDK8	NM_001260	chr13	26934355	26934642	10.24	0
KATNAL1	NM_032116	chr13	30716945	30717241	10.24	0
EGLN3	NM_022073	chr14	34512996	34513241	10.24	0
PPP2R5E	NM_006246	chr14	63905015	63905379	10.24	0
SYNE2	NM_015180	chr14	64331066	64331350	10.24	0
MPP5	NM_022474	chr14	67766388	67766671	10.24	0
CASC5	NM_144508	chr15	40874909	40875203	10.24	0
DAPK2	NM_014326	chr15	64350527	64350849	10.24	0
NR2F2	NM_021005	chr15	96709047	96709298	10.24	0
TEKT5	NM_144674	chr16	10746714	10747083	10.24	0
ADCY7	NM_001114	chr16	50301108	50301420	10.24	0
LOC388282	NM_001278081	chr16	57897336	57897755	10.24	0
LOC101928708	NR_110939	chr16	87212651	87213066	10.24	0
MGC12916	NM_032729	chr17	14341990	14342339	10.24	0
SPPL2C	NM_175882	chr17	43904532	43904870	10.24	0
GNGT2	NM_031498	chr17	47257634	47258056	10.24	0
KC6	NR_002838	chr18	38447620	38447942	10.24	0
MAPK4	NM_002747	chr18	48137881	48138197	10.24	0
TXNL1	NM_004786	chr18	54292950	54293305	10.24	0
KDSR	NM_002035	chr18	61014762	61015084	10.24	0
LOC100505817	NR_038340	chr18	71337851	71338101	10.24	0
CFD	NM_001928	chr19	859424	859681	10.24	0
GADD45B	NM_015675	chr19	2579481	2579735	10.24	0
C3	NM_000064	chr19	6723171	6723525	10.24	0
AKAP8L	NM_014371	chr19	15529210	15529594	10.24	0
LGALS17A	NM_207646	chr19	40169712	40170092	10.24	0
ZNF296	NM_145288	chr19	45578502	45578760	10.24	0
GEN1	NM_182625	chr2	17935140	17935576	10.24	0
MIR4757	NR_039914	chr2	19376762	19377040	10.24	0
EIF2AK2	NM_002759	chr2	37383730	37384009	10.24	0
RPL23AP32	NM_020217	chr2	54760347	54760588	10.24	0
SNORA70B	NR_003707	chr2	61577733	61578071	10.24	0
EHBP1	NM_015252	chr2	62933304	62933639	10.24	0
LOC101927701	NR_110271	chr2	67893975	67894213	10.24	0
GYPC	NM_002101	chr2	126578956	126579278	10.24	0
GPD2	NM_000408	chr2	157292972	157293330	10.24	0
CCDC148-AS1	NR_038850	chr2	159054563	159054861	10.24	0
HAT1	NM_003642	chr2	172779666	172779952	10.24	0
CASP10	NM_001230	chr2	202048040	202048301	10.24	0
CYP20A1	NM_020674	chr2	204064484	204064747	10.24	0
VWC2L	NM_001080500	chr2	215125883	215126129	10.24	0
MIR5702	NR_049887	chr2	227517190	227517519	10.24	0
C2orf57	NM_152614	chr2	232428417	232428727	10.24	0
PDCD1	NM_005018	chr2	242801769	242802147	10.24	0
NSFL1C	NM_016143	chr20	1459171	1459504	10.24	0
MACROD2-AS1	NR_037841	chr20	14966913	14967204	10.24	0
CST3	NM_000099	chr20	23603595	23603917	10.24	0
LINC01260	NM_024049	chr20	43321538	43321901	10.24	0
MORC3	NM_015358	chr21	37646759	37647077	10.24	0
PCP4	NM_006198	chr21	41403393	41403636	10.24	0
USP18	NM_017414	chr22	18635356	18635683	10.24	0
CRYBB2P1	NR_033733	chr22	25829627	25829919	10.24	0
XCR1	NM_005283	chr3	46152570	46152941	10.24	0
TFG	NM_006070	chr3	100427939	100428291	10.24	0
CCDC80	NM_199511	chr3	112406531	112406785	10.24	0
P2RY1	NM_002563	chr3	152628881	152629228	10.24	0
RTP4	NM_022147	chr3	187061537	187061884	10.24	0
FGF12	NM_004113	chr3	192471387	192471714	10.24	0
AFAP1-AS1	NM_032654	chr4	7844367	7844700	10.24	0
HERC6	NM_017912	chr4	89303974	89304369	10.24	0
EMCN	NM_016242	chr4	101315255	101315498	10.24	0
PITX2	NM_000325	chr4	111898928	111899266	10.24	0
C4orf51	NM_001080531	chr4	146725302	146725554	10.24	0
TMEM184C	NM_018241	chr4	148499096	148499433	10.24	0
DCLK2	NM_152619	chr4	151057541	151057827	10.24	0
AADAT	NM_016228	chr4	171009143	171009435	10.24	0
CLDN24	NM_001185149	chr4	184270280	184270626	10.24	0
PAM	NM_000919	chr5	102209506	102209745	10.24	0
LOC100505811	NR_104609	chr5	117562612	117562921	10.24	0
SNORA74A	NR_002915	chr5	138615604	138616030	10.24	0
SLC23A1	NM_005847	chr5	138720843	138721181	10.24	0
FABP6	NM_001445	chr5	159615721	159616028	10.24	0
CTB-7E3.1	NR_108020	chr5	165382301	165382549	10.24	0
ELOVL2-AS1	NR_038962	chr6	11009072	11009417	10.24	0
HIVEP1	NM_002114	chr6	12011162	12011418	10.24	0
HIST1H2AC	NM_003512	chr6	26126327	26126689	10.24	0
USP49	NM_018561	chr6	41822282	41822526	10.24	0
CCND3	NM_001760	chr6	41908552	41908824	10.24	0
LCA5	NM_181714	chr6	80177824	80178152	10.24	0
PTPRK	NM_002844	chr6	128986265	128986556	10.24	0
AP5Z1	NM_014855	chr7	4785587	4786047	10.24	0
HOXA10	NM_018951	chr7	27212643	27212955	10.24	0
IGFBP3	NM_000598	chr7	46278894	46279216	10.24	0
MICU3	NM_181723	chr8	16931696	16931984	10.24	0
GFRA2	NM_001495	chr8	21539761	21540050	10.24	0
TNFRSF10A	NM_003844	chr8	23081297	23081633	10.24	0
LINC00589	NR_026765	chr8	29522757	29523105	10.24	0
POMK	NM_032237	chr8	42947918	42948258	10.24	0
CEBPD	NM_005195	chr8	48572269	48572638	10.24	0
OPRK1	NM_000912	chr8	54422391	54422735	10.24	0
PEX2	NM_000318	chr8	77806342	77806613	10.24	0
ZBTB10	NM_023929	chr8	81397699	81397985	10.24	0
RIPK2	NM_003821	chr8	90095193	90095437	10.24	0
RIMS2	NM_014677	chr8	104863151	104863502	10.24	0
EMC2	NM_014673	chr8	109468676	109468946	10.24	0
NAA35	NM_024635	chr9	88545114	88545424	10.24	0
CTSL3P	NM_001023564	chr9	90407680	90408123	10.24	0
MIR4289	NR_036252	chr9	91361423	91361736	10.24	0
GPR64	NM_005756	chrX	19145786	19146132	10.24	0
MAGEB2	NM_002364	chrX	29918230	29918580	10.24	0
JADE3	NM_014735	chrX	46838856	46839103	10.24	0
AR	NM_000044	chrX	66821950	66822286	10.24	0
LINC01285	NR_110393	chrX	118018491	118018782	10.24	0
ARHGAP36	NM_144967	chrX	130148238	130148562	10.24	0
SPANXN4	NM_001009613	chrX	142182018	142182471	10.24	0
TMEM212-AS1	NR_046852	chr3	171594592	171595005	10.23	0
LOC100507639	NR_121625	chr4	142395005	142395405	10.22	0
S100A11	NM_005620	chr1	152007176	152007459	10.17	0
RNASEL	NM_021133	chr1	182557959	182558147	10.17	0
SWT1	NM_017673	chr1	185129152	185129445	10.17	0
PPP2R5A	NM_006243	chr1	212434314	212434627	10.17	0
RPS6KC1	NM_012424	chr1	213499312	213499515	10.17	0
DESI2	NM_016076	chr1	244763314	244763738	10.17	0
CPNE8	NM_153634	chr12	39300549	39301026	10.17	0
GLT8D2	NM_031302	chr12	104404998	104405408	10.17	0
LINC00559	NR_047489	chr13	90633195	90633508	10.17	0
LINC00676	NR_103846	chr13	110229117	110229320	10.17	0
L3HYPDH	NM_144581	chr14	59947710	59948170	10.17	0
TRPM1	NM_002420	chr15	31456075	31456313	10.17	0
LOC440311	NR_077061	chr15	95561299	95561645	10.17	0
C17orf112	NM_001243552	chr17	50755413	50755711	10.17	0
MIR21	NR_029493	chr17	57906594	57906892	10.17	0
LOC101927571	NR_110782	chr18	20427640	20427838	10.17	0
RIT2	NM_002930	chr18	40709926	40710349	10.17	0
ZNF575	NM_174945	chr19	44038093	44038566	10.17	0
LOC102723362	NR_110577	chr2	22629529	22629822	10.17	0
FLJ31356	NR_103831	chr2	28621479	28621761	10.17	0
CGGBP1	NM_003663	chr3	88081005	88081422	10.17	0
CBLB	NM_170662	chr3	105723050	105723469	10.17	0
IL20RB	NM_144717	chr3	136714695	136714832	10.17	0
HLTF-AS1	NR_046648	chr3	148760867	148761108	10.17	0
TMEM212-AS1	NR_046852	chr3	171592369	171592868	10.17	0
NPR3	NM_000908	chr5	32760195	32760621	10.17	0
IL7R	NM_002185	chr5	35852479	35852835	10.17	0
ATP6AP1L	NM_001017971	chr5	81847921	81848226	10.17	0
GPR150	NM_199243	chr5	94966827	94967164	10.17	0
GRIA1	NM_000827	chr5	152818674	152819015	10.17	0
PREP	NM_002726	chr6	106049485	106049865	10.17	0
LOC101927588	NR_125420	chr8	125285330	125285637	10.17	0
CCAT1	NR_108049	chr8	128237256	128237774	10.17	0
LOC101928381	NR_121570	chr9	66855281	66855826	10.17	0
RPSAP9	NR_026890	chr9	79018217	79018582	10.17	0
MIR8081	NR_107048	chr9	109049185	109049523	10.17	0
PAPPA	NM_002581	chr9	119032985	119033193	10.17	0
COX20	NM_198076	chr1	244909300	244909596	10.1	0
MIR4279	NR_036241	chr5	31993538	31994092	10.1	0
AKR7A2P1	NR_002796	chr1	113478093	113478324	10.09	0
GJA5	NM_005266	chr1	147289064	147289289	10.09	0
CD7	NM_006137	chr17	80256022	80256341	10.09	0
LINC01212	NR_110000	chr3	70161577	70161786	10.09	0
NFKB1	NM_003998	chr4	103350674	103350910	10.08	0
ORC2	NM_006190	chr2	201828305	201828698	10.04	0
FLJ32255	NR_104643	chr5	42993290	42993565	10.04	0
ZNF618	NM_133374	chr9	116648478	116649068	10.03	0
TMEM201	NM_001010866	chr1	9653469	9653818	9.97	0
LUZP1	NM_033631	chr1	23454862	23455108	9.97	0
LYPLA2	NM_007260	chr1	24112810	24113051	9.97	0
SORCS1	NM_052918	chr10	109152636	109152986	9.97	0
GTF3A	NM_002097	chr13	27998282	27998574	9.97	0
CARKD	NM_018210	chr13	111263631	111263923	9.97	0
FGF7	NM_002009	chr15	49758960	49759162	9.97	0
SLCO3A1	NM_013272	chr15	92486196	92486532	9.97	0
RNF217	NM_152553	chr6	125305872	125306169	9.97	0
LOC286114	NR_033894	chr8	20834007	20834318	9.97	0
CXorf36	NM_024689	chrX	44931257	44931494	9.97	0
C10orf107	NM_173554	chr10	63395742	63395975	9.96	0
LINC00901	NR_121607	chr3	116805499	116805732	9.96	0
BTBD9	NM_052893	chr6	38221523	38221756	9.96	0
FSCN2	NM_012418	chr17	79490780	79491071	9.93	0
AKIRIN1	NM_024595	chr1	39458138	39458366	9.89	0
CGNL1	NM_032866	chr15	57733127	57733444	9.89	0
MIR4729	NR_039882	chr17	57432474	57432737	9.89	0
SYT4	NM_020783	chr18	41268737	41269185	9.89	0
LOC151475	NR_040038	chr2	231570990	231571314	9.89	0
CSRNP1	NM_033027	chr3	39187457	39187874	9.89	0
LGSN	NM_016571	chr6	64062692	64062976	9.89	0
BCKDHB	NM_000056	chr6	81399380	81399824	9.89	0
DGKI	NM_004717	chr7	137410164	137410579	9.89	0
C8orf4	NM_020130	chr8	40006087	40006446	9.89	0
ACTL7B	NM_006686	chr9	111034582	111034889	9.89	0
PKN3	NM_013355	chr9	131465799	131466301	9.89	0
AGTR2	NM_000686	chrX	115371233	115371630	9.89	0
ZPLD1	NM_175056	chr3	102888102	102888391	9.86	0
SPSB1	NM_025106	chr1	9375800	9376221	9.85	0
SLC26A9	NM_052934	chr1	205903019	205903383	9.85	0
GALNT2	NM_004481	chr1	230241759	230241924	9.85	0
PAUPAR	NR_117094	chr11	31891335	31891541	9.85	0
PACSIN3	NM_016223	chr11	47207290	47207529	9.85	0
MESDC2	NM_015154	chr15	81282146	81282725	9.85	0
LOC440446	NR_122104	chr17	49719441	49719737	9.85	0
LOC100505736	NR_120504	chr2	28357293	28357580	9.85	0
LINC01272	NM_001278655	chr20	48863928	48864191	9.85	0
NPR3	NM_000908	chr5	32710279	32710790	9.85	0
SNCAIP	NM_005460	chr5	121705550	121705792	9.85	0
C6orf223	NM_153246	chr6	43940624	43940846	9.85	0
EIF3IP1	NR_003024	chr7	110026961	110027246	9.85	0
ZCCHC6	NM_024617	chr9	89109619	89110022	9.85	0
STXBP1	NM_003165	chr9	130399809	130400051	9.85	0
RPL39L	NM_052969	chr3	186819592	186819822	9.83	0
MAP3K5	NM_005923	chr6	137109101	137109389	9.83	0
ZNF133	NM_003434	chr20	18233183	18233567	9.81	0
FAT4	NM_024582	chr4	126289813	126290042	9.79	0
PDE4D	NM_006203	chr5	59094867	59095327	9.79	0
FGF13	NM_004114	chrX	138295630	138295916	9.76	0
UQCC1	NM_018244	chr20	33975472	33975798	9.73	0
SFRP1	NM_003012	chr8	41188730	41189015	9.73	0
LMNB1	NM_005573	chr5	126112200	126112427	9.7	0
ELOVL1	NM_022821	chr1	43838763	43839101	9.69	0
SSBP3-AS1	NM_001034847	chr1	54743029	54743366	9.69	0
MRPL24	NM_024540	chr1	156710771	156711256	9.69	0
CACYBP	NM_014412	chr1	174959603	174959835	9.69	0
PLA2G4A	NM_024420	chr1	186788379	186788699	9.69	0
LOC728084	NR_038385	chr12	89560306	89560552	9.69	0
LINC00397	NR_104059	chr13	88719421	88719746	9.69	0
GALC	NM_000153	chr14	87923983	87924470	9.69	0
FENDRR	NR_033925	chr16	86538840	86539224	9.69	0
CYB5D1	NM_144607	chr17	7760050	7760338	9.69	0
MIR21	NR_029493	chr17	57932998	57933307	9.69	0
DLGAP1-AS4	NR_102696	chr18	4096462	4096701	9.69	0
LOC101929551	NR_110256	chr2	7807869	7808170	9.69	0
IL1R1	NM_000877	chr2	102686584	102687097	9.69	0
MIR561	NR_030287	chr2	189279686	189279989	9.69	0
LOC400867	NR_120405	chr21	40278972	40279435	9.69	0
SSR4P1	NM_032653	chr21	46461108	46461355	9.69	0
LCA5	NM_181714	chr6	80145945	80146396	9.69	0
SP4	NM_003112	chr7	21392511	21392902	9.69	0
TRIM56	NM_030961	chr7	100738663	100738993	9.69	0
PGPEP1L	NM_001102612	chr15	99457906	99458284	9.66	0
SLC16A7	NM_004731	chr12	60076995	60077344	9.63	0
MMP16	NM_005941	chr8	89133527	89133717	9.63	0
LINC01094	NR_038303	chr4	79566003	79566228	9.62	0
TEAD1	NM_021961	chr11	12830236	12830575	9.59	0
RBBP6	NM_006910	chr16	24550430	24550993	9.58	0
MB21D2	NM_178496	chr3	192569775	192569999	9.58	0
IFT74-AS1	NR_121605	chr9	26954065	26954297	9.57	0
NUAK1	NM_014840	chr12	106423985	106424265	9.56	0
ISG20	NM_002201	chr15	89183175	89183772	9.53	0
MEF2A	NM_005587	chr15	99995177	99995456	9.53	0
PTPRM	NM_002845	chr18	7958503	7958836	9.53	0
DROSHA	NM_013235	chr5	31532048	31532401	9.53	0
PPP2R2B	NM_181674	chr5	146444625	146445039	9.53	0
PHF14	NM_014660	chr7	11277687	11277966	9.53	0
SCYL3	NM_020423	chr1	169863309	169863628	9.52	0
LOC101927549	NR_120625	chr10	108234548	108234967	9.51	0
RPL3	NM_000967	chr22	39715718	39716164	9.49	0
GJD2	NM_020660	chr15	35014257	35014674	9.47	0
CHD5	NM_015557	chr1	6205567	6205844	9.46	0
DLGAP1-AS2	NM_032691	chr18	3604623	3604900	9.46	0
PROC	NM_000312	chr2	128168377	128168694	9.46	0
PTCHD4	NM_207499	chr6	48578625	48578902	9.46	0
ARHGEF16	NM_014448	chr1	3223570	3223874	9.42	0
TBX19	NM_005149	chr1	168254030	168254246	9.42	0
LINC00844	NR_108046	chr10	60697895	60698236	9.42	0
ADRA2A	NM_000681	chr10	113129695	113129964	9.42	0
MIR4305	NR_036190	chr13	40395981	40396412	9.42	0
SERP2	NM_001010897	chr13	44875057	44875348	9.42	0
STK24	NM_003576	chr13	99137042	99137448	9.42	0
LOC101929733	NR_110575	chr2	11018933	11019199	9.42	0
EFEMP1	NM_004105	chr2	56089868	56090136	9.42	0
LOC400997	NR_122074	chr2	111790619	111790862	9.42	0
MN1	NM_002430	chr22	27910504	27910816	9.42	0
FBXL2	NM_012157	chr3	33344841	33345141	9.42	0
PIK3CA	NM_006218	chr3	178877842	178878121	9.42	0
LOC101928790	NR_110059	chr3	179623487	179623724	9.42	0
USP53	NM_019050	chr4	120133474	120133871	9.42	0
MUT	NM_000255	chr6	48793375	48793700	9.42	0
FILIP1	NM_015687	chr6	76113655	76113963	9.42	0
LINC00222	NR_033376	chr6	109087587	109087933	9.42	0
COBL	NM_015198	chr7	51331645	51331861	9.42	0
PDCD1LG2	NM_025239	chr9	5509768	5510036	9.42	0
NOVA1	NM_002515	chr14	26307737	26307957	9.41	0
SLC38A5	NM_033518	chrX	48327752	48327972	9.41	0
LOC646813	NR_024504	chr11	50437724	50437999	9.39	0
LINC01360	NR_110676	chr1	73891878	73892152	9.36	0
LINC01108	NR_108096	chr6	14621682	14622094	9.36	0
FGF13	NM_004114	chrX	138282935	138283209	9.36	0
COL8A1	NM_001850	chr3	99265001	99265563	9.32	0
BAK1	NM_001188	chr6	33546419	33546691	9.29	0
ZWINT	NM_007057	chr10	58223585	58223802	9.28	0
BAZ2B	NM_013450	chr2	160560424	160560695	9.25	0
HLA-E	NM_005516	chr6	30484274	30484545	9.25	0
VDAC2	NM_003375	chr10	76951456	76951863	9.24	0
STAT1	NM_007315	chr2	191914687	191914903	9.24	0
SGMS2	NM_152621	chr4	108817567	108818063	9.24	0
ZHX1	NM_007222	chr8	124287319	124287753	9.24	0
MIR708	NR_030598	chr11	79101483	79101699	9.21	0
LOC101928161	NR_110294	chr2	134081693	134082002	9.21	0
KCNMB2	NM_005832	chr3	178425445	178425678	9.21	0
GRB10	NM_005311	chr7	50873513	50873717	9.21	0
DDAH1	NM_012137	chr1	85900310	85900585	9.16	0
PFKM	NM_000289	chr12	48499311	48499654	9.16	0
IRG1	NM_001258406	chr13	77518653	77518947	9.16	0
SERF2	NM_005770	chr15	44060174	44060501	9.16	0
LOC101927394	NR_110131	chr3	7848058	7848358	9.16	0
PIK3CA	NM_006218	chr3	178911553	178911821	9.16	0
CDH9	NM_016279	chr5	26872470	26873030	9.16	0
TRIM41	NM_033549	chr5	180650354	180650672	9.16	0
KCNQ5-IT1	NR_120503	chr6	73359848	73360171	9.16	0
ARHGAP27	NM_174919	chr17	43449315	43449704	9.11	0
TNFRSF10D	NM_003840	chr8	23020124	23020390	9.08	0
RBPMS	NM_006867	chr8	30235481	30235747	9.08	0
FAM49B	NM_016623	chr8	131041381	131041647	9.08	0
PITX2	NM_000325	chr4	111790692	111791403	9.06	0
RNF126P1	NR_002818	chr17	55131660	55131963	9.05	0
LINC01483	NR_109971	chr17	67585294	67585559	9.05	0
RPS10P7	NR_026667	chr1	201531739	201532267	9.02	0
TMEM133	NM_032021	chr11	100800820	100801051	9.02	0
VCAN	NM_004385	chr5	82863487	82863775	9.02	0
LINC01484	NR_108027	chr5	173184531	173184781	9.02	0
CACNA2D1	NM_000722	chr7	82057852	82058153	9.02	0
C2orf40	NM_032411	chr2	106576569	106576832	8.98	0
GRB14	NM_004490	chr2	165388193	165388456	8.98	0
ZFX	NM_003410	chrX	24166175	24166385	8.98	0
TNFSF4	NM_003326	chr1	173300355	173300741	8.92	0
MALAT1	NR_002819	chr11	65266239	65266622	8.92	0
FAM222A	NM_032829	chr12	110170691	110171028	8.92	0
LINC01467	NR_110074	chr14	82297815	82298076	8.92	0
SLC12A6	NM_005135	chr15	34569033	34569368	8.92	0
SHISA6	NM_175903	chr17	11041342	11041655	8.92	0
CTAGE1	NM_022663	chr18	19971543	19971892	8.92	0
C20orf144	NM_080825	chr20	32235453	32235732	8.92	0
MMP9	NM_004994	chr20	44637700	44637979	8.92	0
LINC01423	NR_110545	chr21	39723802	39724128	8.92	0
ETS2	NM_005239	chr21	40185568	40185910	8.92	0
TNFSF10	NM_003810	chr3	172325110	172325371	8.92	0
MAST4	NM_015183	chr5	65850088	65850365	8.92	0
PALM2	NM_053016	chr9	112367257	112367518	8.92	0
ALG10B	NM_001013620	chr12	38449924	38450132	8.9	0
HIST1H3B	NM_003537	chr6	26032400	26032660	8.88	0
PGAP2	NM_014489	chr11	3773976	3774392	8.86	0
SESTD1	NM_178123	chr2	180271574	180271781	8.86	0
LINC01265	NR_104631	chr5	38782201	38782617	8.86	0
GREM2	NM_022469	chr1	240628776	240629122	8.85	0
CD180	NM_005582	chr5	66611469	66611989	8.85	0
LOC102723505	NR_110876	chr17	69981388	69981700	8.83	0
MBNL1	NM_021038	chr3	152014626	152014835	8.83	0
C3orf55	NM_001099777	chr3	157528772	157529052	8.83	0
LOC101928569	NR_104669	chr5	57312885	57313101	8.83	0
HDGFL1	NM_138574	chr6	22910068	22910207	8.83	0
CBX3	NM_007276	chr7	26240859	26241185	8.83	0
CREB5	NM_004904	chr7	28794997	28795226	8.83	0
KLF4	NM_004235	chr9	110818463	110818791	8.83	0
DHRS12	NM_024705	chr13	52389241	52389447	8.81	0
GMPR	NM_006877	chr6	16236886	16237230	8.8	0
SEMA3A	NM_006080	chr7	83685503	83685847	8.8	0
ANKH	NM_054027	chr5	15018897	15019258	8.79	0
LINC00615	NM_001039384	chr12	91138991	91139248	8.78	0
RPS16	NM_001020	chr19	39926479	39926684	8.77	0
ADAMTS20	NM_025003	chr12	43847492	43847834	8.75	0
HDAC9	NM_014707	chr7	18784671	18784927	8.75	0
ARIH2	NM_006321	chr3	48955610	48955865	8.71	0
LOC100507557	NR_038244	chr6	145581436	145581691	8.71	0
BEND5	NM_024603	chr1	49446466	49446739	8.69	0
PYHIN1	NM_152501	chr1	158912603	158912897	8.69	0
RAP2A	NM_021033	chr13	98021606	98021928	8.69	0
CSNK1G1	NM_022048	chr15	64648144	64648465	8.69	0
FLJ45079	NM_001001685	chr17	75898570	75898899	8.69	0
CPS1-IT1	NR_002763	chr2	212026015	212026299	8.69	0
CNTN4	NM_175607	chr3	2010871	2011218	8.69	0
LSM3	NM_014463	chr3	14220061	14220450	8.69	0
LRTM1	NM_020678	chr3	55043285	55043560	8.69	0
FNDC3B	NM_022763	chr3	171855871	171856113	8.69	0
PON2	NM_000305	chr7	95064376	95064639	8.69	0
FAM129B	NM_022833	chr9	130341177	130341461	8.69	0
LOC283585	NR_038445	chr14	87871129	87871536	8.67	0
VAMP3	NM_004781	chr1	7529364	7529599	8.65	0
LINGO1	NM_032808	chr15	77905707	77906172	8.65	0
PRM1	NM_002761	chr16	11401188	11401441	8.64	0
RASGRF2	NM_006909	chr5	80215742	80215995	8.64	0
COBL	NM_015198	chr7	51800778	51800980	8.64	0
SH3RF2	NM_152550	chr5	145355286	145355481	8.62	0
TENM3	NM_001080477	chr4	183413657	183413824	8.59	0
CPS1-IT1	NR_002763	chr2	211892419	211892670	8.58	0
ALPP	NM_001632	chr2	233228632	233228919	8.57	0
ABL2	NM_005158	chr1	179199428	179199761	8.52	0
AP5B1	NM_138368	chr11	65543121	65543342	8.5	0
ACOT7	NM_007274	chr1	6419772	6420031	8.47	0
SNORA59A	NR_003025	chr1	12573878	12574161	8.47	0
MIR6730	NR_106788	chr1	12656629	12656887	8.47	0
FGGY	NM_018291	chr1	59897286	59897529	8.47	0
LINC01360	NR_110676	chr1	73824692	73825104	8.47	0
LINC01057	NR_104131	chr1	95258075	95258370	8.47	0
AGL	NM_000028	chr1	100318860	100319189	8.47	0
CAPZA1	NM_006135	chr1	113178681	113179058	8.47	0
SEC22B	NM_004892	chr1	145092289	145092726	8.47	0
MCL1	NM_021960	chr1	150550974	150551402	8.47	0
PRCC	NM_005973	chr1	156740741	156741002	8.47	0
FAM20B	NM_014864	chr1	179003873	179004142	8.47	0
ELK4	NM_001973	chr1	205600117	205600394	8.47	0
PLXNA2	NM_025179	chr1	208357316	208357704	8.47	0
MIR205HG	NM_001104548	chr1	209241950	209242329	8.47	0
RPS6KC1	NM_012424	chr1	213236414	213236707	8.47	0
DISP1	NM_032890	chr1	223060369	223060673	8.47	0
GALNT2	NM_004481	chr1	230214188	230214418	8.47	0
LINC00582	NR_034037	chr1	231749418	231749692	8.47	0
TRIM58	NM_015431	chr1	248035712	248035943	8.47	0
LOC101928298	NR_120636	chr10	9804833	9805249	8.47	0
PRTFDC1	NM_020200	chr10	25210270	25210611	8.47	0
MPP7	NM_173496	chr10	28467280	28467573	8.47	0
ARHGAP12	NM_018287	chr10	32028594	32028895	8.47	0
RNLS	NM_018363	chr10	90235712	90236048	8.47	0
ACTA2-AS1	NR_125373	chr10	90686632	90686884	8.47	0
ATRNL1	NM_207303	chr10	117152560	117152761	8.47	0
MIR3663HG	NR_121650	chr10	118935442	118935885	8.47	0
RASSF10	NM_001080521	chr11	13147995	13148260	8.47	0
MIR8054	NR_107021	chr11	23745483	23745922	8.47	0
AGBL2	NM_024783	chr11	47736852	47737280	8.47	0
CDC42EP2	NM_006779	chr11	65076463	65076809	8.47	0
LOC101928443	NR_120529	chr11	69863248	69863492	8.47	0
TENM4	NM_001098816	chr11	79166145	79166332	8.47	0
CNTN5	NM_014361	chr11	99359862	99360113	8.47	0
KIRREL3-AS2	NR_046986	chr11	126745171	126745354	8.47	0
DDX47	NM_016355	chr12	12953412	12953683	8.47	0
STRAP	NM_007178	chr12	16008638	16009044	8.47	0
CCDC91	NM_018318	chr12	28851843	28852309	8.47	0
METTL20	NM_173802	chr12	31806087	31806418	8.47	0
KRT6A	NM_005554	chr12	52889010	52889287	8.47	0
SPRYD4	NM_207344	chr12	56862101	56862399	8.47	0
PPM1H	NM_020700	chr12	63228691	63228999	8.47	0
TSPAN8	NM_004616	chr12	71551725	71552112	8.47	0
PLEKHG7	NM_001004330	chr12	93139905	93140359	8.47	0
FGD6	NM_018351	chr12	95599707	95599974	8.47	0
APAF1	NM_001160	chr12	99040511	99040801	8.47	0
LINC00332	NR_046870	chr13	40532432	40532757	8.47	0
LINC00378	NR_047003	chr13	61341765	61342086	8.47	0
MIR3170	NR_036129	chr13	98905438	98905675	8.47	0
ANKRD10	NM_017664	chr13	111568461	111568731	8.47	0
ANKRD10	NM_017664	chr13	111598329	111598629	8.47	0
LINC00645	NR_039992	chr14	28203043	28203323	8.47	0
DAAM1	NM_014992	chr14	59722002	59722337	8.47	0
LOC101928869	NR_120343	chr15	27674084	27674435	8.47	0
MYO1E	NM_004998	chr15	59597626	59597823	8.47	0
C15orf39	NM_015492	chr15	75464753	75465296	8.47	0
LOC101926928	NR_110106	chr15	91955377	91955656	8.47	0
LOC554206	NR_038379	chr16	25042724	25043054	8.47	0
NUP93	NM_014669	chr16	56776523	56776812	8.47	0
MIR744	NR_030613	chr17	12167027	12167321	8.47	0
C17orf112	NM_001243552	chr17	51427690	51428003	8.47	0
MIR21	NR_029493	chr17	57863844	57864172	8.47	0
AXIN2	NM_004655	chr17	63450998	63451269	8.47	0
TIMP2	NM_003255	chr17	76929540	76929838	8.47	0
LOC101928855	NR_110852	chr17	78765242	78765490	8.47	0
MIR4744	NR_039898	chr18	46776041	46776325	8.47	0
PMAIP1	NM_021127	chr18	57568034	57568283	8.47	0
ZCCHC2	NM_017742	chr18	60119861	60120153	8.47	0
ATP9B	NM_198531	chr18	76916555	76916882	8.47	0
ATP9B	NM_198531	chr18	76960633	76960835	8.47	0
LOC100996351	NR_110670	chr19	3154889	3155332	8.47	0
EEF2	NM_001961	chr19	3986159	3986547	8.47	0
ELAVL1	NM_001419	chr19	8065384	8065648	8.47	0
DKFZp434J0226	NR_027003	chr19	46684827	46685149	8.47	0
PXDN	NM_012293	chr2	1712260	1712636	8.47	0
MCFD2	NM_139279	chr2	47169271	47169523	8.47	0
LGALSL	NM_014181	chr2	64645178	64645415	8.47	0
MIR4778	NR_039938	chr2	66298422	66298644	8.47	0
LOC101927142	NR_110213	chr2	101519183	101519452	8.47	0
HS6ST1	NM_004807	chr2	129301003	129301268	8.47	0
NCKAP5	NM_207363	chr2	134443185	134443383	8.47	0
RND3	NM_005168	chr2	151197158	151197554	8.47	0
DLX2	NM_004405	chr2	172960023	172960395	8.47	0
TFPI	NM_006287	chr2	188410513	188410844	8.47	0
AP1S3	NM_178814	chr2	224589963	224590221	8.47	0
LOC101929413	NR_109866	chr20	10837542	10837874	8.47	0
BTBD3	NM_014962	chr20	11872826	11873301	8.47	0
MAFB	NM_005461	chr20	39212433	39212686	8.47	0
ZMYND8	NM_012408	chr20	45987311	45987556	8.47	0
MIR3194	NR_036162	chr20	49881948	49882447	8.47	0
ATP9A	NM_006045	chr20	50323752	50323999	8.47	0
LOC101927869	NR_109963	chr21	25333255	25333386	8.47	0
MIR3199-1	NR_036169	chr22	28329183	28329612	8.47	0
HSCB	NM_172002	chr22	29146611	29146882	8.47	0
CRBN	NM_016302	chr3	3357034	3357293	8.47	0
ITPR1	NM_002222	chr3	4536087	4536362	8.47	0
CRTAP	NM_006371	chr3	33154073	33154289	8.47	0
CACNA2D2	NM_006030	chr3	50495389	50495698	8.47	0
DUSP7	NM_001947	chr3	52091289	52091627	8.47	0
PDZRN3	NM_015009	chr3	74002776	74003071	8.47	0
POU1F1	NM_000306	chr3	87382302	87382564	8.47	0
DCBLD2	NM_080927	chr3	98969656	98969962	8.47	0
RETNLB	NM_032579	chr3	108462229	108462414	8.47	0
PHLDB2	NM_145753	chr3	111522071	111522387	8.47	0
BFSP2	NM_003571	chr3	133113692	133113854	8.47	0
TNFSF10	NM_003810	chr3	172313861	172314318	8.47	0
LIPH	NM_139248	chr3	185255102	185255434	8.47	0
GMNC	NM_001146686	chr3	190436550	190436792	8.47	0
ZFYVE28	NM_020972	chr4	2414662	2414931	8.47	0
SLIT2-IT1	NR_037876	chr4	20420498	20420782	8.47	0
LOC439933	NR_122079	chr4	34184001	34184257	8.47	0
RELL1	NM_001085399	chr4	37647076	37647360	8.47	0
ART3	NM_001179	chr4	76932931	76933154	8.47	0
CXCL13	NM_006419	chr4	78354426	78354725	8.47	0
PLAC8	NM_016619	chr4	84071651	84072198	8.47	0
PDLIM5	NM_006457	chr4	95488973	95489272	8.47	0
ANKRD50	NM_020337	chr4	125823288	125823532	8.47	0
RNF150	NM_020724	chr4	141906003	141906324	8.47	0
MAB21L2	NM_006439	chr4	151381473	151381771	8.47	0
C4orf45	NM_152543	chr4	159870265	159870601	8.47	0
MIR4276	NR_036236	chr4	175370754	175371206	8.47	0
LOC728175	NR_040108	chr4	185321592	185321971	8.47	0
2018-03-11	NM_001102562	chr5	16215488	16215743	8.47	0
LOC100132356	NM_175919	chr5	43066231	43066566	8.47	0
LOC101928539	NR_109900	chr5	57250186	57250510	8.47	0
PDE4D	NM_006203	chr5	59086415	59086752	8.47	0
TMEM171	NM_173490	chr5	72420556	72420787	8.47	0
PCSK1	NM_000439	chr5	95686474	95686747	8.47	0
CHSY3	NM_175856	chr5	129192737	129193031	8.47	0
LOC100505658	NR_038333	chr5	140949474	140949603	8.47	0
NR3C1	NM_000176	chr5	142522914	142523161	8.47	0
GNB2L1	NM_006098	chr5	180671362	180671616	8.47	0
TFAP2A-AS1	NR_033910	chr6	10033669	10033915	8.47	0
HDGFL1	NM_138574	chr6	22954971	22955255	8.47	0
TSG1	NR_015362	chr6	94494937	94495288	8.47	0
FRK	NM_002031	chr6	116397648	116397923	8.47	0
NCOA7	NM_181782	chr6	126101537	126101821	8.47	0
HINT3	NM_138571	chr6	126267279	126267823	8.47	0
NHEG1	NR_027994	chr6	137322547	137322876	8.47	0
FNDC1	NM_032532	chr6	159537499	159537711	8.47	0
MPC1	NM_016098	chr6	166834758	166834998	8.47	0
MALSU1	NM_138446	chr7	23387166	23387581	8.47	0
TRIL	NM_014817	chr7	28966460	28966709	8.47	0
KBTBD2	NM_015483	chr7	32930022	32930331	8.47	0
BBS9	NM_014451	chr7	33230882	33231173	8.47	0
TNS3	NM_022748	chr7	47445241	47445486	8.47	0
ABCB1	NM_000927	chr7	87340919	87341350	8.47	0
FZD1	NM_003505	chr7	90763005	90763206	8.47	0
CAPZA2	NM_006136	chr7	116417773	116418096	8.47	0
AHCYL2	NM_015328	chr7	129007657	129007952	8.47	0
SH2D4A	NM_022071	chr8	19243315	19243640	8.47	0
INTS10	NM_018142	chr8	19709748	19709884	8.47	0
LINC01288	NR_125746	chr8	34084250	34084531	8.47	0
KCNU1	NM_001031836	chr8	36333337	36333607	8.47	0
C8orf86	NM_207412	chr8	38385006	38385344	8.47	0
SNTG1	NM_018967	chr8	50552289	50552526	8.47	0
MIR124-2HG	NR_034102	chr8	65133142	65133414	8.47	0
TMEM64	NM_001008495	chr8	91641214	91641340	8.47	0
RIMS2	NM_014677	chr8	105044950	105045176	8.47	0
EXT1	NM_000127	chr8	119030827	119031165	8.47	0
PTK2	NM_005607	chr8	141986624	141986981	8.47	0
KIAA0020	NM_014878	chr9	2846801	2847149	8.47	0
LINC01239	NR_038977	chr9	22683570	22684189	8.47	0
SPINK4	NM_014471	chr9	33212061	33212467	8.47	0
LOC101927575	NR_110995	chr9	86754111	86754515	8.47	0
MIR2278	NR_031755	chr9	97662919	97663255	8.47	0
DFNB31	NM_015404	chr9	117212885	117213158	8.47	0
FAM9C	NM_174901	chrX	13069741	13070074	8.47	0
SMPX	NM_014332	chrX	21799684	21799980	8.47	0
PGK1	NM_000291	chrX	77367906	77368195	8.47	0
MIR1264	NR_031563	chrX	113916624	113916895	8.47	0
PATL1	NM_152716	chr11	59434474	59434757	8.45	0
BMPR1A	NM_004329	chr10	88558437	88558933	8.44	0
VGLL3	NM_016206	chr3	86790047	86790294	8.44	0
SLC2A5	NM_003039	chr1	9122893	9123139	8.41	0
MIR3119-1	NR_036064	chr1	170137424	170137819	8.41	0
SH3BGRL3	NM_031286	chr1	26611315	26611511	8.39	0
NR1D2	NM_005126	chr3	24000850	24001131	8.39	0
DGKI	NM_004717	chr7	137367452	137367713	8.34	0
PDK1	NM_002610	chr2	173508585	173509074	8.32	0
IL18BP	NM_005699	chr11	71710423	71710740	8.31	0
PRPF39	NM_017922	chr14	45543146	45543389	8.31	0
TMCO5B	NR_046005	chr15	33535920	33536121	8.31	0
LINC00052	NM_152454	chr15	88066346	88066697	8.31	0
HMHB1	NM_021182	chr5	143302294	143302619	8.31	0
EBF1	NM_024007	chr5	158199660	158199851	8.31	0
SUMO1P1	NR_002189	chr20	52444402	52444889	8.29	0
LINC00277	NM_173610	chr15	69366827	69367104	8.28	0
VAMP3	NM_004781	chr1	7436318	7436772	8.27	0
ARHGEF19	NM_153213	chr1	16543844	16544115	8.27	0
CSMD2-AS1	NR_038372	chr1	34410367	34410617	8.27	0
ZZZ3	NM_015534	chr1	77970173	77970490	8.27	0
ELTD1	NM_022159	chr1	79659170	79659441	8.27	0
LOC101928944	NR_120570	chr11	79833386	79833659	8.27	0
MIR193B	NR_030177	chr16	14379187	14379463	8.27	0
ROCK2	NM_004850	chr2	11483173	11483578	8.27	0
PGAP1	NM_024989	chr2	197796887	197797322	8.27	0
ASCC3	NM_006828	chr6	101458973	101459430	8.27	0
HERPUD2	NM_022373	chr7	35572693	35572944	8.27	0
PCLO	NM_014510	chr7	83016658	83016935	8.27	0
PDHA2	NM_005390	chr4	96779002	96779243	8.24	0
PDE8B	NM_003719	chr5	76620652	76620883	8.2	0
ZFHX3	NM_006885	chr16	72911359	72911633	8.19	0
KLF4	NM_004235	chr9	110500260	110500838	8.19	0
LOC440311	NR_077061	chr15	95158207	95158446	8.17	0
TIMP2	NM_003255	chr17	76919806	76920045	8.17	0
DIRC3	NR_026597	chr2	218549907	218550168	8.17	0
SMU1	NM_018225	chr9	33071232	33071471	8.17	0
SSPN	NM_005086	chr12	26427510	26427787	8.15	0
KCTD8	NM_198353	chr4	44025024	44025214	8.14	0
MAML3	NM_018717	chr4	141057777	141058158	8.11	0
GOLM1	NM_016548	chr9	88712793	88713064	8.1	0
CXCL10	NM_001565	chr4	76949340	76949720	8.09	0
NDUFA9	NM_005002	chr12	4758329	4758610	8.07	0
PML	NM_002675	chr15	74289375	74289630	8.07	0
ADAMTS17	NM_139057	chr15	100876628	100876945	8.07	0
HNRNPA3	NM_194247	chr2	178030885	178031245	8.07	0
NR2F1-AS1	NR_015369	chr5	92695340	92695637	8.07	0
MMP16	NM_005941	chr8	89735547	89735783	8.07	0
EXO1	NM_003686	chr1	241988870	241989139	8.04	0
SRFBP1	NM_152546	chr5	121297535	121297770	8.03	0
HSPA1B	NM_005346	chr6	31795027	31795262	8.03	0
ELP6	NM_017713	chr3	47555037	47555271	8	0
SNX7	NM_015976	chr1	99127832	99128064	7.99	0
IER2	NM_004907	chr19	13275149	13275615	7.93	0
SH3TC2	NM_024577	chr5	148381373	148381905	7.92	0
MCFD2	NM_139279	chr2	47197784	47198155	7.9	0
UVRAG	NM_003369	chr11	75660086	75660371	7.88	0
SMAD3	NM_005902	chr15	67334124	67334421	7.88	0
CBX4	NM_003655	chr17	77826666	77826974	7.88	0
FGF12-AS1	NR_046596	chr3	191778276	191778597	7.88	0
KMT2E-AS1	NR_024586	chr7	104653551	104653826	7.88	0
LINC01502	NR_034016	chr9	138466410	138466725	7.88	0
PCGF5	NM_032373	chr10	92958542	92958888	7.86	0
SOD2	NM_000636	chr6	160112098	160112618	7.74	0
DEPDC1	NM_017779	chr1	69575668	69575848	7.71	0
MIR4473	NR_039684	chr9	20225948	20226128	7.71	0
CCDC30	NM_001080850	chr1	43004312	43004653	7.7	0
KCNN3	NM_002249	chr1	154823952	154824210	7.7	0
DOCK10	NM_014689	chr2	225965606	225965934	7.7	0
RAB24	NM_130781	chr5	176727415	176727655	7.7	0
ARL4A	NM_005738	chr7	13057690	13057965	7.7	0
IZUMO3	NM_001271706	chr9	24733583	24734003	7.7	0
XPO1	NM_003400	chr2	61898049	61898501	7.69	0
HES4	NM_021170	chr1	941748	942096	7.68	0
LINC01364	NR_038324	chr1	88335283	88335610	7.68	0
LOC101927468	NR_120331	chr1	147735820	147736122	7.68	0
PKP1	NM_000299	chr1	201279532	201279922	7.68	0
PRKG1	NM_006258	chr10	52760684	52760951	7.68	0
DUSP5	NM_004419	chr10	112186283	112186616	7.68	0
LOC103312105	NR_120554	chr11	38192451	38192789	7.68	0
SLCO1B3	NM_019844	chr12	20981769	20982114	7.68	0
SLC2A13	NM_052885	chr12	40311484	40311789	7.68	0
ADAMTS20	NM_025003	chr12	43637681	43638030	7.68	0
DDX23	NM_004818	chr12	49245705	49246026	7.68	0
PCDH20	NM_022843	chr13	61944284	61944571	7.68	0
PCDH9	NM_020403	chr13	67928150	67928480	7.68	0
SNX6	NM_021249	chr14	35135120	35135428	7.68	0
TMX1	NM_030755	chr14	51707242	51707528	7.68	0
TBPL2	NM_199047	chr14	55914909	55915239	7.68	0
LINC00911	NR_102737	chr14	84045299	84045573	7.68	0
C14orf177	NM_182560	chr14	99381856	99382120	7.68	0
EVL	NM_016337	chr14	100498008	100498333	7.68	0
CDH8	NM_001796	chr16	62155538	62155882	7.68	0
FOXL1	NM_005250	chr16	86698246	86698588	7.68	0
ALOX12	NM_000697	chr17	6856949	6857278	7.68	0
PITPNC1	NM_012417	chr17	65470156	65470481	7.68	0
DNAH17-AS1	NR_102401	chr17	76493444	76493766	7.68	0
DNAH17	NM_003727	chr17	76588367	76588715	7.68	0
CDH2	NM_001792	chr18	26523641	26523956	7.68	0
LOC101927322	NM_001289967	chr18	56349737	56350107	7.68	0
SBNO2	NM_014963	chr19	1189316	1189655	7.68	0
CIRBP-AS1	NM_152480	chr19	1269916	1270266	7.68	0
CD37	NM_001774	chr19	49842154	49842545	7.68	0
LOC100506457	NR_110196	chr2	12296000	12296277	7.68	0
LOC100505716	NR_038319	chr2	28492095	28492420	7.68	0
PLEKHH2	NM_172069	chr2	43861911	43862262	7.68	0
ARID5A	NM_006673	chr2	97197914	97198261	7.68	0
YY1P2	NR_033658	chr2	139972681	139972973	7.68	0
CHN1	NM_001822	chr2	175863169	175863468	7.68	0
TRPM8	NM_024080	chr2	234883177	234883517	7.68	0
MIR4440	NR_039642	chr2	239934685	239935028	7.68	0
LOC101927797	NR_109925	chr21	20144817	20145150	7.68	0
BACH1	NM_001186	chr21	30646557	30646891	7.68	0
TMPRSS3	NM_024022	chr21	43816083	43816427	7.68	0
LINC00313	NM_153752	chr21	44897770	44898105	7.68	0
PMM1	NM_002676	chr22	41985933	41986227	7.68	0
LOC284930	NR_122046	chr22	48308739	48309071	7.68	0
TMPRSS7	NM_001042575	chr3	111750461	111750802	7.68	0
TNFSF10	NM_003810	chr3	172264625	172264959	7.68	0
TNFSF10	NM_003810	chr3	172280626	172280980	7.68	0
LINC00884	NR_033929	chr3	194214715	194215096	7.68	0
LAP3	NM_015907	chr4	17581898	17582194	7.68	0
MIR573	NR_030299	chr4	24427865	24428142	7.68	0
MIR4275	NR_036237	chr4	29573819	29574138	7.68	0
TLR10	NM_030956	chr4	38783958	38784303	7.68	0
CHIC2	NM_012110	chr4	54933503	54933811	7.68	0
USO1	NM_003715	chr4	76711557	76711840	7.68	0
C4orf22	NM_152770	chr4	81301038	81301372	7.68	0
VDAC1	NM_003374	chr5	133354330	133354679	7.68	0
[truncated: 2,160 more rows]

## Sheet: IRF9-IFNa
Table S1_IRF9-IFNa, Related to Figure 1
Symbol	RefSeq	Chr	Start	End	Fold Enrichment	FDR %
ISG15	NM_005101	chr1	948287	949497	267.42	0
PARP14	NM_017554	chr3	122398835	122399934	199.43	0
DDX60	NM_017631	chr4	169239285	169240198	194.44	0
HERC6	NM_017912	chr4	89300337	89300840	178.28	0
IFI16	NM_005531	chr1	158979089	158980322	163	0
IFIT3	NM_001549	chr10	91087222	91088535	158.64	0
PARP10	NM_032789	chr8	145059942	145061491	157.13	0
ADAR	NM_001111	chr1	154580197	154581238	152.17	0
ODF3B	NM_001014440	chr22	50977649	50978479	151.25	0
MYO10	NM_012334	chr5	17012738	17013631	145.28	0
DDX58	NM_014314	chr9	32525395	32527195	144.44	0
SHISA5	NM_016479	chr3	48513903	48515004	142.02	0
SP110	NM_004509	chr2	231084247	231085206	140.51	0
NMI	NM_004688	chr2	152146134	152146863	139	0
PLSCR1	NM_021105	chr3	146261997	146262921	135	0
IFI27	NM_005532	chr14	94576346	94577322	128.42	0
IRF9	NM_006084	chr14	24630089	24630866	123.89	0
TAP1	NM_000593	chr6	32821317	32822116	120.87	0
IFI6	NM_002038	chr1	27998220	27999561	116.43	0
PRM1	NM_002761	chr16	11406271	11407308	113.31	0
LOC101927282	NR_110753	chr4	131484439	131485169	111.8	0
GPAM	NM_020918	chr10	113631878	113633400	109	0
IFI44L	NM_006820	chr1	79085227	79086710	107.66	0
NAPA	NM_003827	chr19	48018401	48019302	104.25	0
KIAA0226	NM_014687	chr3	197438842	197439618	102	0
SP100	NM_003113	chr2	231280522	231281056	101.23	0
LOC100419583	NR_125376	chr15	45020684	45021737	100.83	0
USP18	NM_017414	chr22	18632351	18633168	96.7	0
MAP2	NM_002374	chr2	210360179	210361224	93.33	0
APOL6	NM_030641	chr22	36044012	36044970	92	0
SPATS2L	NM_015535	chr2	201247848	201248983	90.25	0
OAS1	NM_002534	chr12	113344268	113345143	86.6	0
UBE2L6	NM_004223	chr11	57333200	57334411	84.61	0
OAS2	NM_002535	chr12	113415656	113416864	84.61	0
LGALS3BP	NM_005567	chr17	76975841	76976603	84.21	0
MX1	NM_002462	chr21	42791995	42792735	83.1	0
PNPT1	NM_033109	chr2	55920526	55921528	80	0
MX2	NM_002463	chr21	42733450	42734412	80	0
IFI44	NM_006417	chr1	79115033	79115975	78.05	0
IFIT1	NM_001548	chr10	91151558	91153222	77.14	0
IFIH1	NM_022168	chr2	163174778	163175732	76.83	0
STAT2	NM_005419	chr12	56753636	56754458	75	0
DDX60L	NM_001012967	chr4	169401280	169402589	74.91	0
PRKD2	NM_016457	chr19	47217476	47218467	74.03	0
CP	NM_000096	chr3	148963246	148964072	72.97	0
XAF1	NM_017523	chr17	6658581	6659899	72.52	0
ICE1	NM_015325	chr5	5522705	5524006	71.79	0
TRIM22	NM_006074	chr11	5710763	5711555	71.25	0
MB21D2	NM_178496	chr3	192610577	192611512	71.01	0
KRT82	NM_033033	chr12	52809958	52810935	70.97	0
IFIT3	NM_001549	chr10	91091795	91092785	70.83	0
BST2	NM_004335	chr19	17516118	17517071	70	0
LOC100128993	NR_038919	chr8	19066500	19067552	70	0
NT5E	NM_002526	chr6	86168864	86169710	67.84	0
MIR4735	NR_039888	chr1	196527113	196528192	66.25	0
CBX4	NM_003655	chr17	77826502	77827312	66.25	0
COA6	NM_001012985	chr1	234536144	234537179	65.71	0
SLFN5	NM_144975	chr17	33571097	33572101	65	0
OAS3	NM_006187	chr12	113375827	113376654	64.37	0
STAT1	NM_007315	chr2	191884808	191885814	63.75	0
GBP1	NM_002053	chr1	89530761	89531468	63.46	0
RP1L1	NM_178857	chr8	10487714	10488529	63.46	0
AGBL1	NM_152336	chr15	86698234	86699110	63.34	0
C1S	NM_001734	chr12	7167115	7168298	62.24	0
LOC101927592	NR_104646	chr12	127567656	127568477	61.95	0
USP25	NM_013396	chr21	17104292	17105304	61.95	0
TMEM140	NM_018295	chr7	134832232	134833235	61.25	0
EFNA5	NM_001962	chr5	107338703	107339470	60.53	0
CPEB3	NM_014912	chr10	93970844	93971368	60.43	0
POLR1B	NM_019014	chr2	113299523	113300111	60.43	0
C6orf62	NM_030939	chr6	24721374	24722352	60.43	0
MIR4679-2	NR_039827	chr10	90843771	90844742	60.29	0
ZCCHC2	NM_017742	chr18	60172931	60174253	60	0
PACS1	NM_018026	chr11	65879927	65880814	59.46	0
TRIM34	NM_021616	chr11	5645645	5646676	59.38	0
TRIM56	NM_030961	chr7	100728351	100729256	58.92	0
LY6E	NM_002346	chr8	144107723	144108499	58.82	0
PARP9	NM_031458	chr3	122282681	122283791	57.41	0
TNFSF10	NM_003810	chr3	172303899	172304819	57.41	0
PSMB8	NM_004159	chr6	32811279	32812288	57	0
CCL8	NM_005623	chr17	32640954	32641713	56.76	0
C16orf45	NM_033201	chr16	15595810	15596564	56	0
IFIT5	NM_012420	chr10	91173886	91174991	55.35	0
MIR5188	NR_049820	chr12	125404540	125405105	55	0
PODXL	NM_005397	chr7	131230428	131231196	54.65	0
IFI35	NM_005533	chr17	41158558	41159276	54	0
PATL1	NM_152716	chr11	59434235	59435051	52.5	0
CBX3P2	NR_033754	chr18	2641368	2642240	52.5	0
DHX58	NM_024119	chr17	40263888	40265190	52.16	0
FZD5	NM_003468	chr2	208675256	208676088	52.13	0
TECRL	NM_001010874	chr4	64803340	64804271	52	0
HERC5	NM_016323	chr4	89377823	89378371	51.37	0
NBN	NM_002485	chr8	90995909	90996503	51.37	0
IDO2	NM_194294	chr8	39847917	39848983	51.25	0
MX1	NM_002462	chr21	42797567	42798547	51	0
LINC00673	NR_036488	chr17	70403164	70404216	50	0
NLRC5	NM_032206	chr16	57023243	57023657	49.86	0
PNRC1	NM_006813	chr6	89745218	89746175	49.86	0
AKAP7	NM_004842	chr6	131456989	131457535	49.86	0
NUDCD1	NM_032869	chr8	110345098	110346227	48.35	0
WARS	NM_004184	chr14	100841391	100842242	47.5	0
FTO-IT1	NR_103838	chr16	53986191	53986993	47.22	0
MIR205HG	NM_001104548	chr1	209161954	209162810	47.19	0
GNB4	NM_021629	chr3	179169000	179170250	46.51	0
THEMIS2	NM_004848	chr1	28201645	28202177	45.33	0
STX4	NM_004604	chr16	31033811	31034426	45.33	0
CHL1	NM_006614	chr3	215337	216140	45.33	0
ZBTB38	NM_152535	chr3	141012761	141013818	45	0
TTC39B	NM_152574	chr9	15295672	15296565	44	0
RAB31	NM_006868	chr18	9753760	9754316	43.82	0
UBA7	NM_003335	chr3	49851196	49851818	43.82	0
TNFSF10	NM_003810	chr3	172240747	172241483	43.82	0
SOX13	NM_005686	chr1	204034216	204034796	43.24	0
LOC101928322	NR_120637	chr10	10367864	10368808	42.3	0
IFITM3	NM_021034	chr11	320686	321143	42.3	0
TRIM21	NM_003141	chr11	4414344	4415419	40	0
NEURL3	NM_001080535	chr2	97151679	97152172	39.6	0
LOC100506497	NR_038965	chr7	29057198	29057887	39.53	0
UBFD1	NM_019116	chr16	23568695	23569073	39.28	0
NOD1	NM_006092	chr7	30518569	30519311	39.28	0
LAP3	NM_015907	chr4	17578402	17578944	38.75	0
GBP3	NM_018284	chr1	89488102	89488806	38	0
THBS2	NM_003247	chr6	169851963	169852582	37.77	0
MIR147B	NR_030599	chr15	45746992	45747685	37.5	0
HIPK2	NM_022740	chr7	139431518	139432385	37.14	0
CCDC81	NM_021827	chr11	86208257	86209098	35.71	0
LINC00114	NM_001001789	chr21	40159484	40160269	35.41	0
CXCL10	NM_001565	chr4	76949123	76950029	35.19	0
HK2	NM_000189	chr2	75070751	75071605	35	0
ARHGAP12	NM_018287	chr10	32229928	32230507	34.75	0
IFIT2	NM_001547	chr10	91056193	91056908	34.75	0
IFITM1	NM_003641	chr11	313776	314243	34.75	0
TRIM5	NM_033034	chr11	5705849	5706713	34.75	0
FRS2	NM_006654	chr12	69861221	69861636	34.75	0
CHSY1	NM_014918	chr15	101667331	101668250	34.75	0
LOC100630918	NR_038942	chr2	85737836	85738819	34.75	0
DSCR3	NM_006052	chr21	38630412	38631173	34.75	0
PXK	NM_017771	chr3	58310983	58311602	34.75	0
TMEM242	NM_018452	chr6	157638720	157639439	34.75	0
FLNB	NM_001457	chr3	57969477	57970219	34.72	0
OASL	NM_003733	chr12	121476610	121477302	34.7	0
AFF1	NM_005935	chr4	87927272	87927886	34.29	0
VEZF1	NM_007146	chr17	56062047	56063498	34.17	0
NPAS3	NM_022123	chr14	33366041	33366877	33.75	0
RICTOR	NM_152756	chr5	39076771	39077592	33.46	0
SAMD9L	NM_152703	chr7	92776549	92777501	33.39	0
CCBL2	NM_001008661	chr1	89449532	89449966	33.24	0
DUSP5	NM_004419	chr10	112185600	112186856	33.24	0
APOL2	NM_030882	chr22	36635271	36636090	33.24	0
BET1	NM_005868	chr7	93812417	93813316	33.24	0
SPTSSA	NM_138288	chr14	34848737	34850141	32.81	0
PDZD2	NM_015022	chr5	31854051	31855431	32.78	0
IFIT2	NM_001547	chr10	91055163	91055927	32.5	0
PITPNM2	NM_020845	chr12	123625927	123627155	32.5	0
NUCB2	NM_005013	chr11	17278164	17278546	31.73	0
VWF	NM_000552	chr12	6201946	6202598	31.73	0
PSMA3	NM_002788	chr14	58711463	58712356	31.73	0
TRIM25	NM_005082	chr17	54991122	54991713	31.73	0
LOC100506122	NR_038838	chr4	171640356	171641056	31.73	0
CXorf38	NM_144970	chrX	40503964	40504467	31.73	0
SLC25A28	NM_031212	chr10	101378650	101379750	31.25	0
SEMA3A	NM_006080	chr7	83687774	83688780	31.25	0
BEGAIN	NM_020836	chr14	100942479	100943300	31	0
ADAMTSL3	NM_207517	chr15	84415654	84416557	31	0
LINC00921	NR_033904	chr16	3313574	3314116	30.95	0
CCL8	NM_005623	chr17	32633840	32634576	30.68	0
ZZZ3	NM_015534	chr1	78137346	78138241	30.22	0
PIGH	NM_004569	chr14	68033732	68034772	30.22	0
ITPK1	NM_014216	chr14	93569795	93570714	30.22	0
HINT1	NM_005340	chr5	129885088	129886034	30.22	0
MAD2L1BP	NM_014628	chr6	43597502	43598230	30.22	0
MIR101-1	NR_029516	chr1	65533869	65534886	30	0
TPM1	NM_000366	chr15	63343323	63344171	30	0
SMPX	NM_014332	chrX	21799644	21800045	30	0
RPEL1	NM_001143909	chr10	105001178	105001969	29.74	0
PML	NM_002675	chr15	74286513	74287486	29.46	0
IRF1	NM_002198	chr5	131832562	131834148	29.07	0
SUMO1	NM_003352	chr2	203114144	203114786	28.98	0
MAST4	NM_015183	chr5	65849687	65850469	28.95	0
KRT24	NM_019016	chr17	38883884	38884651	28.84	0
AK2	NM_001625	chr1	33476360	33477129	28.75	0
RBCK1	NM_006462	chr20	388784	389506	28.71	0
TGM2	NM_004613	chr20	36751263	36751727	28.71	0
SMARCA5	NM_003601	chr4	144434440	144434927	28.57	0
C8orf4	NM_020130	chr8	40065815	40066859	28.57	0
MIR3119-1	NR_036064	chr1	170137407	170137915	28.05	0
RNF19B	NM_153341	chr1	33399588	33400345	28	0
NEK7	NM_133494	chr1	198236909	198237896	28	0
ADM	NM_001124	chr11	10323999	10325046	27.63	0
HFM1	NM_001017975	chr1	91915401	91916411	27.5	0
SLC30A1	NM_021194	chr1	211765238	211766177	27.5	0
PCGF5	NM_032373	chr10	92958285	92959000	27.5	0
GPD2	NM_000408	chr2	157286609	157287363	27.5	0
PTPRK	NM_002844	chr6	128891367	128892137	27.5	0
C5orf56	NM_001013717	chr5	131746173	131747117	27.38	0
NRP1	NM_003873	chr10	33552658	33553743	27.2	0
RHOT1	NM_018307	chr17	30454139	30454907	27.2	0
TICAM1	NM_014261	chr19	4840989	4841378	27.2	0
LOC100652824	NM_001080445	chr2	202999999	203000893	27.2	0
NR1D2	NM_005126	chr3	23991539	23992407	27.2	0
SH3RF1	NM_020870	chr4	170273074	170273700	27.2	0
TAP2	NM_000544	chr6	32806375	32806891	27.2	0
WDR5	NM_017588	chr9	136988871	136989295	27.2	0
STK24	NM_003576	chr13	99229726	99230385	27.03	0
LOC101928886	NR_110741	chr19	56602889	56603956	27	0
KLF6	NM_001300	chr10	3853388	3854150	26.67	0
TSHZ2	NM_173485	chr20	51656979	51658119	26.67	0
LNX1-AS1	NR_046622	chr4	54373676	54374393	26.67	0
SAMD9	NM_017654	chr7	92747112	92747948	26.67	0
B2M	NM_004048	chr15	45002975	45003983	26.43	0
LOC101927709	NR_110272	chr2	119455019	119456064	26.25	0
STX16-NPEPL1	NR_037945	chr20	57227454	57228345	26.25	0
LOC100505718	NR_039986	chr8	69646542	69647149	26.25	0
ADAMTS6	NM_197941	chr5	64778568	64779411	26.2	0
MIR6078	NR_106726	chr10	3932127	3932750	26.04	0
MIR5690	NR_049873	chr6	35636914	35637586	25.84	0
SYT4	NM_020783	chr18	41268616	41269163	25.83	0
AZI2	NM_022461	chr3	28389634	28390438	25.71	0
LOC101927139	NR_123718	chr1	66648537	66649733	25.68	0
GBP1P1	NR_003133	chr1	89872768	89873480	25.68	0
CWF19L1	NM_018294	chr10	102027010	102027763	25.68	0
TRAFD1	NM_006700	chr12	112568092	112568730	25.68	0
JADE3	NM_014735	chrX	46838467	46839404	25.68	0
PHACTR4	NM_023923	chr1	28764412	28765262	25.56	0
UACA	NM_018003	chr15	70766990	70768732	25.49	0
RNF19B	NM_153341	chr1	33454789	33455783	25	0
KIAA0825	NM_173665	chr5	93769096	93769804	25	0
NT5C3A	NM_016489	chr7	33078811	33079846	25	0
LOC102724927	NR_120311	chr16	4010622	4011505	24.78	0
MET	NM_000245	chr7	116346319	116347430	24.44	0
ALPK2	NM_052947	chr18	56208883	56209428	24.39	0
LOC100131315	NR_109767	chr15	33120793	33121334	24.37	0
B4GALT5	NM_004776	chr20	48286152	48287132	24.29	0
IFIT2	NM_001547	chr10	91037474	91038300	24.17	0
LOC100270746	NR_026776	chr6	26987494	26988290	24.17	0
SNX3	NM_003795	chr6	108582542	108583158	24.17	0
LOC285762	NR_046100	chr6	119788631	119789083	24.17	0
NCOA7	NM_181782	chr6	126240191	126240611	23.81	0
CHMP5	NM_016410	chr9	33264737	33265612	23.8	0
SECTM1	NM_003004	chr17	80296458	80297663	23.75	0
TRANK1	NM_014831	chr3	36949249	36950225	23.75	0
NOS2	NM_000625	chr17	26137230	26137775	23.7	0
MTCL1	NM_015210	chr18	8800250	8800807	23.53	0
LINC00605	NR_033938	chr14	103726695	103727186	23.42	0
TGM2	NM_004613	chr20	36796409	36797027	23.33	0
LNPEP	NM_005575	chr5	96270337	96271312	23.17	0
GBP5	NM_052942	chr1	89739604	89740639	23	0
DYNAP	NM_173629	chr18	52274618	52275523	23	0
AUTS2	NM_015570	chr7	69084817	69085727	22.8	0
CLIC4	NM_013943	chr1	25035421	25035804	22.66	0
LINC01354	NR_038426	chr1	234641201	234641759	22.66	0
ACAT1	NM_000019	chr11	107940482	107941126	22.66	0
C11orf53	NM_198498	chr11	111101097	111101573	22.66	0
SMG1	NM_015092	chr16	18956920	18957966	22.66	0
RBM43	NM_198557	chr2	152118182	152118765	22.66	0
TRIP12	NM_004238	chr2	230785548	230786290	22.66	0
LINC00189	NM_138968	chr21	30543281	30543766	22.66	0
GTF2I	NM_001518	chr7	74024607	74025147	22.66	0
PER4	NR_002790	chr7	10264465	10265110	22.64	0
MOV10	NM_020963	chr1	113216986	113217687	22.62	0
IL1F10	NM_032556	chr2	113835861	113836569	22.5	0
STAT1	NM_007315	chr2	191878429	191879588	22.5	0
SP140L	NM_138402	chr2	231191366	231192075	22.5	0
SLC9A8	NM_015266	chr20	48392658	48393487	22.16	0
KIF13A	NM_022113	chr6	17910249	17910917	22.14	0
CCL28	NM_019846	chr5	43422199	43422998	21.84	0
BATF2	NM_138456	chr11	64764282	64764932	21.82	0
PSMA6	NM_002791	chr14	35763439	35763960	21.79	0
SPATS2L	NM_015535	chr2	201273046	201273925	21.74	0
MAGOHB	NM_018048	chr12	10766041	10766504	21.59	0
LOC101927027	NR_110204	chr2	179279037	179279728	21.48	0
MAST4	NM_015183	chr5	65912786	65913441	21.43	0
LINC01522	NR_110027	chr20	46654395	46655068	21.38	0
BIRC3	NM_001165	chr11	102183467	102183948	21.25	0
GBP1	NM_002053	chr1	89535626	89536316	21.15	0
SKIDA1	NM_207371	chr10	21807697	21808624	21.15	0
KIAA1217	NM_019590	chr10	24754208	24755646	21.15	0
PRTFDC1	NM_020200	chr10	25156074	25156535	21.15	0
NOD2	NM_022162	chr16	50731870	50732487	21.15	0
UBE2Z	NM_023079	chr17	46992819	46993544	21.15	0
C2orf57	NM_152614	chr2	232507367	232508139	21.15	0
COPS8	NM_006710	chr2	238064936	238065376	21.15	0
LIMD1-AS1	NR_033947	chr3	45709441	45709963	21.15	0
SLIT2	NM_004787	chr4	19778520	19778992	21.15	0
SERPINB9P1	NM_182544	chr6	2876672	2877285	21.15	0
HCG27	NR_026791	chr6	31171346	31172326	21.15	0
GOLGA7	NM_016099	chr8	41305000	41305742	21.15	0
ARL5A	NM_012097	chr2	152707974	152708828	21	0
ARHGEF16	NM_014448	chr1	3223564	3224074	20.83	0
MIR610	NR_030341	chr11	28071389	28072149	20.83	0
ACKR3	NM_020311	chr2	237657086	237657751	20.83	0
KLF6	NM_001300	chr10	3870870	3871624	20.71	0
MIR4645	NR_039788	chr6	2853896	2854928	20.71	0
CRNDE	NR_034105	chr16	54691106	54691891	20.66	0
SERTAD4-AS1	NR_024337	chr1	210412258	210412980	20.65	0
GRIA1	NM_000827	chr5	152737621	152738720	20.65	0
LMNA	NM_005572	chr1	156085702	156086384	20.59	0
JADE2	NM_015288	chr5	133904257	133905226	20.51	0
AGO2	NM_012154	chr8	141600940	141601648	20.41	0
CD274	NM_014143	chr9	5449716	5450595	20.37	0
SMG7-AS1	NR_040063	chr1	183439171	183440055	20.27	0
LOC101928944	NR_120570	chr11	79878569	79879388	20.18	0
PDE4B	NM_002600	chr1	66277558	66278446	20	0
PDLIM1	NM_020992	chr10	97068058	97068845	20	0
N4BP1	NM_153029	chr16	48642188	48642816	20	0
MLKL	NM_152649	chr16	74733874	74734672	20	0
PPM1D	NM_003620	chr17	58654340	58654830	20	0
LINC00158	NM_058184	chr21	26829637	26830148	20	0
TAPBP	NM_003190	chr6	33281677	33282113	20	0
CCAT1	NR_108049	chr8	128236530	128238165	19.78	0
SEMA6D	NM_020858	chr15	47868754	47869566	19.7	0
KIAA1033	NM_015275	chr12	105501933	105502260	19.64	0
PCCA-AS1	NR_047686	chr13	101067727	101068598	19.64	0
HSH2D	NM_032855	chr19	16254239	16254679	19.64	0
DHX15	NM_001358	chr4	24585953	24586624	19.64	0
TRIM26	NM_003449	chr6	30181178	30181573	19.64	0
CUTA	NM_015921	chr6	33385645	33386351	19.64	0
RALYL	NM_173848	chr8	84859881	84860837	19.64	0
COL4A6	NM_001847	chrX	107605181	107605565	19.64	0
ABCD1	NM_000033	chrX	152992285	152992877	19.64	0
DKK3	NM_013253	chr11	12019612	12020751	19.44	0
GTPBP1	NM_004286	chr22	39102511	39102906	19.44	0
ERAP2	NM_022350	chr5	96211616	96212802	19.38	0
ADPRHL2	NM_017825	chr1	36555153	36555635	19.29	0
SOCS1	NM_003745	chr16	11352556	11353647	19.23	0
NUP93	NM_014669	chr16	56776536	56777125	19.21	0
LAMA3	NM_000227	chr18	21441809	21442365	19.17	0
GRHL2	NM_024915	chr8	102586105	102586864	19.17	0
KLF6	NM_001300	chr10	3852220	3853055	19.12	0
ITGB6	NM_000888	chr2	161083241	161084216	19.05	0
CTNNB1	NM_001904	chr3	41013087	41013806	19.05	0
CDK6	NM_001259	chr7	92347105	92347748	19.05	0
TSKU	NM_015516	chr11	76481670	76482268	19	0
CORO2B	NM_006091	chr15	68821037	68821919	19	0
LOC101927539	NR_110807	chr17	55648266	55648792	19	0
GPR150	NM_199243	chr5	94966581	94967269	19	0
SAMHD1	NM_015474	chr20	35578929	35579532	18.91	0
NPR3	NM_000908	chr5	32760088	32760796	18.89	0
CD180	NM_005582	chr5	66611177	66612052	18.75	0
DDX58	NM_014314	chr9	32529318	32530251	18.6	0
KCNIP1	NM_014592	chr5	170044653	170045223	18.57	0
ZC3HAV1	NM_020119	chr7	138793808	138795064	18.57	0
NR2F1-AS1	NR_015369	chr5	91853732	91854406	18.42	0
PRR16	NM_016644	chr5	119474761	119475482	18.37	0
TNFSF10	NM_003810	chr3	172313530	172314500	18.33	0
GLCCI1	NM_138426	chr7	7950991	7951752	18.33	0
LOC101927575	NR_110995	chr9	86753798	86754873	18.33	0
MOB3C	NM_145279	chr1	47082099	47082721	18.29	0
HTATIP2	NM_006410	chr11	20382172	20382602	18.13	0
BDKRB2	NM_000623	chr14	96611564	96612238	18.13	0
MIR4757	NR_039914	chr2	19376367	19377362	18.13	0
DNMT3A	NM_022552	chr2	25584937	25585353	18.13	0
LOC102724321	NR_110600	chr2	67168941	67169588	18.13	0
RRBP1	NM_004587	chr20	17660725	17661562	18.13	0
CST3	NM_000099	chr20	23603490	23604209	18.13	0
SLC9A8	NM_015266	chr20	48384757	48385162	18.13	0
SYNPO2	NM_133477	chr4	119771552	119772032	18.13	0
FGF2	NM_002006	chr4	123719134	123719803	18.13	0
CDH18	NM_004934	chr5	18745914	18746756	18.13	0
RNF182	NM_152737	chr6	13923885	13924517	18.13	0
C6orf106	NM_022758	chr6	34624824	34625809	18.13	0
LINC00271	NR_026805	chr6	135889241	135889946	18.13	0
DGKB	NM_004080	chr7	14779100	14779506	18.13	0
FGF20	NM_019851	chr8	16461283	16462152	18.13	0
MIR4287	NR_036249	chr8	27769506	27770021	18.13	0
AGPS	NM_003659	chr2	178261937	178262455	18.06	0
ADAMTS20	NM_025003	chr12	43847273	43848256	18	0
DYNLT3	NM_006520	chrX	37771756	37772468	18	0
LINC01209	NR_110819	chr3	176565983	176566911	17.94	0
LOC101929723	NR_110262	chr2	42160964	42161702	17.86	0
RPSAP9	NR_026890	chr9	79018255	79018680	17.86	0
LOC101928283	NR_110188	chr7	124777337	124778065	17.65	0
BCAR3	NM_003567	chr1	94219504	94220202	17.57	0
SLC15A3	NM_016582	chr11	60719563	60720301	17.57	0
LOC101927394	NR_110131	chr3	7847753	7848660	17.57	0
TMEM14E	NM_001123228	chr3	152099915	152100860	17.57	0
PGRMC2	NM_006320	chr4	129313987	129314845	17.57	0
ACTL7B	NM_006686	chr9	111149093	111150150	17.57	0
IFIT2	NM_001547	chr10	91061258	91062147	17.5	0
MIR8079	NR_107046	chr13	44848310	44848978	17.5	0
LOC101929282	NR_110244	chr2	151538165	151538994	17.5	0
TOP1	NM_003286	chr20	39676626	39677124	17.5	0
RBMS3-AS1	NR_046556	chr3	29799555	29800448	17.5	0
MIR6082	NR_106730	chr4	172124699	172125337	17.5	0
LOC101927190	NR_104675	chr5	115616993	115617387	17.5	0
RAMP3	NM_005856	chr7	45243483	45244109	17.5	0
MIR31HG	NR_027054	chr9	21611365	21612267	17.19	0
ELTD1	NM_022159	chr1	79518496	79519115	17.11	0
NME7	NM_013330	chr1	169337147	169337969	17	0
GPAM	NM_020918	chr10	113851869	113852676	17	0
DCN	NM_001920	chr12	91956167	91956777	17	0
ERBB2IP	NM_018695	chr5	65169460	65170015	17	0
TMEM106B	NM_018374	chr7	12297280	12297667	16.67	0
DVL1	NM_004421	chr1	1280210	1280712	16.62	0
ARL5B	NM_178815	chr10	18947882	18948329	16.62	0
AMBRA1	NM_017749	chr11	46582243	46582629	16.62	0
DLEU1-AS1	NR_125753	chr13	50939803	50940380	16.62	0
ARHGAP27	NM_174919	chr17	43449183	43449846	16.62	0
LOC643542	NR_033921	chr18	65085390	65085850	16.62	0
STX18	NM_016930	chr4	4493961	4494675	16.62	0
RXFP1	NM_021634	chr4	159456190	159456823	16.62	0
TRIM38	NM_006355	chr6	25962804	25963173	16.62	0
MIR548H3	NR_031679	chr6	98074664	98075369	16.62	0
PPP1R3A	NM_002711	chr7	113159338	113160104	16.62	0
RBBP7	NM_002893	chrX	16846180	16846851	16.62	0
GABRE	NM_004961	chrX	151141505	151141952	16.62	0
USP9X	NM_004652	chrX	40869250	40869834	16.6	0
RBPJ	NM_005349	chr4	26199012	26199709	16.43	0
LUCAT1	NR_103548	chr5	90607353	90607975	16.38	0
IRF1	NM_002198	chr5	131831230	131832535	16.3	0
AKR7A2P1	NR_002796	chr1	113480708	113481389	16.25	0
LOC440704	NR_033922	chr1	191143184	191143870	16.25	0
DCLRE1C	NM_022487	chr10	14996148	14996630	16.25	0
NEDD1	NM_152905	chr12	97113804	97114329	16.25	0
PHF11	NM_016119	chr13	50069830	50070228	16.25	0
ASPH	NM_004318	chr8	62625732	62626259	16.25	0
MIR4768	NR_039925	chrX	17431259	17432231	16.25	0
LOC101928161	NR_110294	chr2	134084175	134084542	16.22	0
NUP205	NM_015135	chr7	135259676	135260428	16.22	0
PHLDA1	NM_007350	chr12	76376878	76377682	16.18	0
BCAP29	NM_018844	chr7	107235817	107236418	16.08	0
FNDC3A	NM_014923	chr13	49720879	49721359	16.07	0
LOC101927472	NR_120622	chr10	106059726	106060388	16	0
TNFRSF1A	NM_001065	chr12	6444911	6445993	16	0
PRR34	NM_018280	chr22	46463301	46463826	16	0
FST	NM_006350	chr5	52658225	52659199	16	0
RUSC1	NM_014328	chr1	155292858	155293382	15.91	0
LINC00856	NR_038985	chr10	79908832	79909766	15.91	0
OPTN	NM_021980	chr10	13142471	13143334	15.86	0
PI4K2B	NM_018323	chr4	25236305	25236980	15.8	0
LOC101927272	NR_110908	chr16	50699132	50699614	15.73	0
C21orf91	NM_017447	chr21	19221282	19221851	15.7	0
IL7R	NM_002185	chr5	35852289	35853165	15.69	0
ANKRD33B	NM_001164440	chr5	10595321	10596412	15.67	0
MIR3924	NR_037490	chr10	59040985	59041760	15.54	0
LINC01312	NR_027030	chr6	133869310	133869826	15.54	0
GRIP1	NM_021150	chr12	66908406	66909144	15.28	0
NPY	NM_000905	chr7	24114305	24115213	15.17	0
ZNF683	NM_173574	chr1	26704487	26704987	15.11	0
MARCKSL1	NM_023009	chr1	32807549	32808209	15.11	0
LINC01461	NR_125761	chr1	85069410	85069849	15.11	0
LOC103312105	NR_120554	chr11	38192390	38192893	15.11	0
CLMP	NM_024769	chr11	123103878	123104572	15.11	0
PCDH9	NM_020403	chr13	67914319	67914976	15.11	0
TMEM62	NM_024956	chr15	43425549	43425943	15.11	0
LRRK1	NM_024652	chr15	101610896	101611426	15.11	0
SLC9A3R2	NM_004785	chr16	2085659	2086292	15.11	0
LOC100996291	NR_073178	chr17	76311411	76312293	15.11	0
SAMHD1	NM_015474	chr20	35575028	35575688	15.11	0
ADAMTS9-AS2	NR_038264	chr3	64653308	64653895	15.11	0
ENPP6	NM_153343	chr4	185188994	185189839	15.11	0
MIR3977	NR_039773	chr5	81924231	81924852	15.11	0
CTB-7E3.1	NR_108020	chr5	165798179	165798975	15.11	0
RGS17	NM_012419	chr6	153413867	153414217	15.11	0
PPP2R2A	NM_002717	chr8	26150105	26151197	15.11	0
FAM120AOS	NM_198841	chr9	96266852	96267493	15.11	0
TEX13A	NM_031274	chrX	104559159	104559521	15.11	0
HS6ST2-AS1	NR_046691	chrX	131844948	131845520	15.11	0
HLA-E	NM_005516	chr6	30456898	30457543	15.1	0
VSIG8	NM_001013661	chr1	159849619	159850571	15	0
LINC00970	NR_104091	chr1	168973174	168974080	15	0
SIPA1L2	NM_020808	chr1	232607603	232608467	15	0
ARID5B	NM_032199	chr10	63546282	63546991	15	0
MIR548Z	NR_037515	chr12	65073246	65074300	15	0
L3HYPDH	NM_144581	chr14	59947392	59948338	15	0
C14orf159	NM_024952	chr14	91580502	91581382	15	0
HSP90AB4P	NR_002927	chr15	58920501	58921399	15	0
MT2A	NM_005953	chr16	56643422	56644330	15	0
PITPNB	NM_012399	chr22	28261866	28262546	15	0
PRR34	NM_018280	chr22	46453780	46454748	15	0
MYO10	NM_012334	chr5	17001355	17002314	15	0
FAM46A	NM_017633	chr6	82462415	82463046	15	0
PODXL	NM_005397	chr7	131207381	131207825	15	0
NFX1	NM_002504	chr9	33320351	33321246	15	0
ZNF618	NM_133374	chr9	116648357	116649074	15	0
MIR4479	NR_039697	chr9	139796003	139796709	15	0
GADD45A	NM_001924	chr1	68215332	68216021	14.86	0
LOC101927780	NR_110416	chr14	62052650	62053525	14.86	0
TOR1AIP1	NM_015602	chr1	179850956	179851761	14.77	0
XYLT1	NM_022166	chr16	17921953	17922358	14.77	0
PDE4D	NM_006203	chr5	58501582	58502398	14.72	0
CD44	NM_000610	chr11	35289041	35289547	14.71	0
ENOX1	NM_017993	chr13	44238852	44239393	14.71	0
LOC101928944	NR_120570	chr11	79915024	79915638	14.63	0
LOC101926928	NR_110106	chr15	92015497	92016061	14.63	0
RFX5	NM_000449	chr1	151319498	151320081	14.62	0
MIR548A3	NR_030330	chr3	103998430	103999159	14.62	0
LOC729930	NR_077244	chr1	89776157	89776949	14.58	0
ACTL7B	NM_006686	chr9	111305612	111306278	14.58	0
FUT9	NM_006581	chr6	96604891	96605479	14.47	0
TLE1	NM_005077	chr9	83456913	83457304	14.44	0
EHD4	NM_139265	chr15	42263275	42264042	14.42	0
RERG	NM_032918	chr12	15409575	15410364	14.38	0
LOC102724323	NR_120674	chr10	45915847	45916251	14.29	0
LMO7	NM_005358	chr13	76345629	76346506	14.29	0
GALC	NM_000153	chr14	87923954	87924636	14.29	0
NFKBIZ	NM_031419	chr3	101546593	101547280	14.17	0
LINC00961	NR_024283	chr9	35907553	35908838	14.16	0
DENND3	NM_014957	chr8	142140986	142141731	14.13	0
LOC101928322	NR_120637	chr10	10356926	10357939	14	0
ZNF503-AS1	NR_038223	chr10	77055008	77055514	14	0
MIR21	NR_029493	chr17	57863608	57864709	14	0
PALLD	NM_016081	chr4	169694794	169695339	14	0
ACAA2	NM_006111	chr18	47217362	47218059	13.98	0
MIR3660	NR_037433	chr5	89316629	89317565	13.95	0
LINC00862	NR_040064	chr1	200276044	200276589	13.89	0
LOC101928523	NR_109803	chr9	106560900	106561353	13.83	0
PPP2R5A	NM_006243	chr1	212434281	212434660	13.75	0
LOC101927780	NR_110416	chr14	62086907	62088018	13.75	0
TVP23A	NM_001079512	chr16	10922818	10923166	13.75	0
DKFZp434J0226	NR_027003	chr19	46701769	46702491	13.75	0
APBB2	NM_004307	chr4	41145343	41145879	13.75	0
HPGD	NM_000860	chr4	175418535	175418841	13.75	0
MIR5695	NR_049880	chr6	126509422	126509922	13.75	0
NT5C3A	NM_016489	chr7	33067103	33067388	13.75	0
SLC25A37	NM_016612	chr8	23418329	23419034	13.75	0
ADCY8	NM_001115	chr8	132300709	132301562	13.73	0
TACR1	NM_001058	chr2	75537977	75538341	13.72	0
SETX	NM_015046	chr9	135226295	135227017	13.64	0
CGGBP1	NM_003663	chr3	88080821	88081300	13.63	0
LZTS2	NM_032429	chr10	102757807	102758634	13.6	0
FAM111A	NM_022074	chr11	58909914	58910703	13.6	0
MIR4499	NR_039721	chr13	21039491	21039902	13.6	0
PARP4	NM_006437	chr13	25085987	25086849	13.6	0
WBP4	NM_007187	chr13	41634437	41634808	13.6	0
PCDH9	NM_020403	chr13	67927898	67928768	13.6	0
LINC00910	NR_027412	chr17	41437860	41438920	13.6	0
GADD45B	NM_015675	chr19	2478729	2479138	13.6	0
MFSD12	NM_021731	chr19	3552888	3553467	13.6	0
EIF2AK2	NM_002759	chr2	37383482	37384316	13.6	0
CHN1	NM_001822	chr2	175863124	175863490	13.6	0
EEF1B2	NM_001959	chr2	207024029	207024661	13.6	0
ARL4C	NM_005737	chr2	235271451	235271880	13.6	0
CBR3	NM_001236	chr21	37507953	37508424	13.6	0
A4GALT	NM_017436	chr22	43093475	43094094	13.6	0
MB21D2	NM_178496	chr3	192675247	192676156	13.6	0
RWDD4	NM_152682	chr4	184509163	184509800	13.6	0
CYP39A1	NM_016593	chr6	46593695	46594255	13.6	0
SLC37A3	NM_032295	chr7	140016172	140016570	13.6	0
DMD	NM_000109	chrX	31633348	31633992	13.6	0
BCOR	NM_017745	chrX	39796095	39796500	13.6	0
CDH9	NM_016279	chr5	26846737	26847465	13.55	0
WWTR1	NM_015472	chr3	149297507	149297926	13.51	0
RTP4	NM_022147	chr3	187085859	187086414	13.51	0
LINC01010	NR_038216	chr6	134757386	134757924	13.5	0
LOC101927571	NR_110782	chr18	20427364	20428098	13.49	0
GADD45A	NM_001924	chr1	68214006	68214759	13.41	0
VCAN	NM_004385	chr5	82806187	82806558	13.41	0
USF1	NM_007122	chr1	161014522	161015201	13.39	0
ANKRD46	NM_198401	chr8	101538957	101539668	13.37	0
LINC01478	NR_110792	chr18	42148183	42148652	13.35	0
PRDM2	NM_012231	chr1	14439813	14440359	13.33	0
GADD45A	NM_001924	chr1	68092123	68092834	13.33	0
ASB5	NM_080874	chr4	177159970	177160506	13.33	0
STEAP4	NM_024636	chr7	87920787	87921739	13.33	0
LINC-PINT	NM_001085379	chr7	130597530	130598221	13.33	0
SEMA6D	NM_020858	chr15	46936597	46937317	13.27	0
KIAA0825	NM_173665	chr5	93805363	93806225	13.27	0
NMNAT2	NM_015039	chr1	183241305	183241942	13.24	0
ZFHX3	NM_006885	chr16	73054096	73054996	13.24	0
XPO1	NM_003400	chr2	61898100	61898666	13.12	0
PIK3R3	NM_003629	chr1	46600019	46600788	13.1	0
HAX1	NM_006118	chr1	154244495	154245224	13	0
LOC100506675	NR_120526	chr11	32017117	32017874	13	0
SPSB1	NM_025106	chr1	9375783	9376425	12.88	0
MIR3177	NR_036138	chr16	1795791	1796878	12.86	0
WDR75	NM_032168	chr2	190258420	190258866	12.86	0
MECOM	NM_004991	chr3	169148486	169148824	12.86	0
MIR2278	NR_031755	chr9	97662728	97663258	12.86	0
ALG10B	NM_001013620	chr12	38780057	38781054	12.82	0
PTCHD4	NM_207499	chr6	48003902	48004291	12.82	0
PRKCE	NM_005400	chr2	45877871	45878335	12.81	0
LOC101060019	NR_110169	chr2	67067459	67068292	12.53	0
NFIA-AS1	NR_104180	chr1	61803629	61804523	12.5	0
USP1	NM_003368	chr1	62901230	62901993	12.5	0
MKRN9P	NR_033410	chr12	88195591	88196083	12.5	0
CYSLTR2	NM_020377	chr13	49301338	49302228	12.5	0
GPC5	NM_004466	chr13	92296900	92297718	12.5	0
ITPRIPL2	NM_001034841	chr16	19130244	19130802	12.5	0
IQCK	NM_153208	chr16	19707395	19708109	12.5	0
CHD9	NM_025134	chr16	53133676	53134166	12.5	0
LAMA1	NM_005559	chr18	7038237	7039060	12.5	0
LGALS17A	NM_207646	chr19	40168446	40169308	12.5	0
MIR561	NR_030287	chr2	189360643	189361234	12.5	0
SHOX2	NM_003030	chr3	157666169	157667035	12.5	0
XXYLT1	NM_152531	chr3	194943996	194944575	12.5	0
PITX2	NM_000325	chr4	111790785	111791557	12.5	0
ENPP1	NM_006208	chr6	132143170	132143962	12.5	0
ATXN7L1	NM_020725	chr7	105512995	105513374	12.5	0
SH2D4A	NM_022071	chr8	19243085	19243610	12.5	0
CSGALNACT1	NM_018371	chr8	19535407	19536556	12.5	0
NSMCE2	NM_173685	chr8	126122828	126123527	12.5	0
TMEM38B	NM_018112	chr9	108622034	108622430	12.5	0
GMPR	NM_006877	chr6	16236826	16237379	12.49	0
PIK3CA	NM_006218	chr3	178866943	178867436	12.38	0
PRLR	NM_000949	chr5	35249115	35249968	12.27	0
C1QL1	NM_006688	chr17	43058586	43059494	12.14	0
VEGFC	NM_005429	chr4	177824120	177824603	12.12	0
LOC100505887	NR_104620	chr1	6812349	6812730	12.09	0
TMEM50A	NM_014313	chr1	25665293	25665816	12.09	0
MTRNR2L5	NM_001190478	chr10	57204298	57204742	12.09	0
ADRB1	NM_000684	chr10	115827812	115828279	12.09	0
FANK1-AS1	NR_102707	chr10	127808010	127808887	12.09	0
DRAP1	NM_006442	chr11	65695376	65696212	12.09	0
MMP7	NM_002423	chr11	102434929	102435273	12.09	0
LOC101928100	NR_120430	chr12	10517512	10518143	12.09	0
TMPO	NM_003276	chr12	98908841	98909306	12.09	0
SACS	NM_014363	chr13	23895546	23896176	12.09	0
ITM2B	NM_021999	chr13	48807934	48808265	12.09	0
LINC00353	NR_046991	chr13	90053090	90053949	12.09	0
AP4S1	NM_007077	chr14	31549329	31549634	12.09	0
ZFYVE26	NM_015346	chr14	68282671	68283184	12.09	0
SLCO3A1	NM_013272	chr15	92486041	92486700	12.09	0
NFATC2IP	NM_032815	chr16	28961860	28962291	12.09	0
LOC388282	NM_001278081	chr16	57897343	57897793	12.09	0
MINK1	NM_015716	chr17	4752222	4752767	12.09	0
BAIAP2	NM_006340	chr17	79023837	79024524	12.09	0
LINC01477	NR_110791	chr18	37522882	37523478	12.09	0
IER2	NM_004907	chr19	13318982	13319394	12.09	0
MIR935	NR_030632	chr19	54483652	54483949	12.09	0
MIR5192	NR_049824	chr2	62520335	62521274	12.09	0
SPHKAP	NM_030623	chr2	229207953	229208321	12.09	0
ACKR3	NM_020311	chr2	237568035	237568843	12.09	0
LINC00189	NM_138968	chr21	30554101	30554847	12.09	0
CLDN14	NM_012130	chr21	37802467	37802870	12.09	0
APOL1	NM_003661	chr22	36648852	36649321	12.09	0
GBA3	NM_020973	chr4	22669964	22670570	12.09	0
PCDH10	NM_020815	chr4	134109618	134109907	12.09	0
C4orf45	NM_152543	chr4	159870236	159870560	12.09	0
PDLIM3	NM_014476	chr4	186425415	186426123	12.09	0
LOC102546299	NR_105065	chr5	165043239	165043717	12.09	0
ETV7	NM_016135	chr6	36355279	36355698	12.09	0
ARHGAP18	NM_033515	chr6	129812084	129812550	12.09	0
LOC100507406	NR_121618	chr6	138043829	138044105	12.09	0
PEX2	NM_000318	chr8	77806275	77806751	12.09	0
PLEKHF2	NM_024613	chr8	96132968	96133682	12.09	0
MIRLET7A1	NR_029476	chr9	96897133	96897682	12.09	0
VCX3B	NM_001001888	chrX	8342648	8343223	12.09	0
HDX	NM_144657	chrX	83756563	83757304	12.09	0
PRDX6	NM_004905	chr1	173501120	173501792	12.04	0
LINC00448	NR_047029	chr13	63366606	63367345	12.04	0
ECE1	NM_001397	chr1	21669803	21670565	12	0
LOC102724957	NM_001293172	chr11	15821544	15822572	12	0
PCED1B	NM_138371	chr12	47358040	47358985	12	0
MYCBP2	NM_015057	chr13	77899464	77899841	12	0
RAD51B	NM_002877	chr14	68677133	68678161	12	0
C15orf39	NM_015492	chr15	75417425	75418010	12	0
CCL5	NM_002985	chr17	34217007	34217723	12	0
LOC100505817	NR_038340	chr18	71007861	71008241	12	0
NR1D1	NM_021724	chr17	38257384	38257817	11.96	0
LOC101927865	NR_110283	chr2	208199199	208200167	11.96	0
PRELID2	NM_138492	chr5	144624521	144625189	11.96	0
PAUPAR	NR_117094	chr11	31890999	31891870	11.9	0
LOC101928441	NR_120471	chr12	23097138	23097607	11.9	0
HSPA1B	NM_005346	chr6	31794643	31795530	11.85	0
LINC00392	NR_047009	chr13	74276873	74277314	11.84	0
GPR180	NM_180989	chr13	95254458	95255102	11.84	0
MCL1	NM_021960	chr1	150551041	150551693	11.77	0
CACUL1	NM_153810	chr10	120591628	120592394	11.76	0
DIP2B	NM_020849	chr12	50911312	50912131	11.76	0
ANKFY1	NM_016376	chr17	4166698	4167283	11.76	0
TRIB2	NM_021643	chr2	12728196	12728543	11.76	0
ZPLD1	NM_175056	chr3	102916766	102917674	11.76	0
PDLIM5	NM_006457	chr4	95488950	95489346	11.76	0
PSMB2	NM_002794	chr1	36102719	36103454	11.67	0
LOC101929282	NR_110244	chr2	151458376	151458770	11.67	0
MIR3129	NR_036076	chr2	189969612	189970183	11.67	0
COASY	NM_025233	chr17	40713919	40714726	11.63	0
PKM	NM_002654	chr15	72529583	72530309	11.54	0
ZBP1	NM_030776	chr20	56195161	56195982	11.46	0
SBF2	NM_030962	chr11	10144016	10144833	11.43	0
AKT2	NM_001626	chr19	40790120	40790775	11.43	0
CASP8	NM_001228	chr2	202097935	202098379	11.43	0
CSTB	NM_000100	chr21	45178107	45178650	11.43	0
C6orf62	NM_030939	chr6	24743287	24743957	11.42	0
TGFBR2	NM_003242	chr3	30341117	30342009	11.36	0
DCP2	NM_152624	chr5	112386160	112386646	11.36	0
TSPAN2	NM_005725	chr1	115711031	115711858	11.25	0
AIM2	NM_004833	chr1	159083568	159084212	11.25	0
MIR365B	NR_029856	chr17	29909221	29909787	11.25	0
SLFN5	NM_144975	chr17	33569269	33569838	11.25	0
KCNJ2	NM_000891	chr17	68340100	68341183	11.25	0
CTIF	NM_014772	chr18	45996971	45997650	11.25	0
RDH14	NM_020905	chr2	18579925	18580619	11.25	0
VRK2	NM_006296	chr2	58135841	58136300	11.25	0
BTC	NM_001729	chr4	75719179	75719993	11.25	0
CCND3	NM_001760	chr6	42013238	42014046	11.25	0
GBAS	NM_001483	chr7	56029372	56030299	11.25	0
LY6E	NM_002346	chr8	144105220	144105815	11.25	0
ELP4	NM_019040	chr11	31634152	31634840	11.21	0
UQCC1	NM_018244	chr20	33975120	33975729	11.2	0
RPL21P44	NM_001011538	chr4	54871520	54872015	11.18	0
DDX3X	NM_001356	chrX	41190818	41191453	11.15	0
RREB1	NM_002955	chr6	6879450	6880116	11.13	0
FAM20B	NM_014864	chr1	179003962	179004499	11.11	0
KIAA1217	NM_019590	chr10	24752875	24753378	11.11	0
SLC8A3	NM_033262	chr14	70465954	70467002	11.11	0
SLCO3A1	NM_013272	chr15	92249066	92249889	11.11	0
OGFR	NM_007346	chr20	61436039	61436357	11.11	0
ITGA2	NM_002203	chr5	52319445	52320227	11.11	0
PCA3	NR_015342	chr9	79266318	79266818	11.11	0
SLC3A1	NM_000341	chr2	44460372	44461255	11.06	0
MYEOV	NM_138768	chr11	69065570	69066315	11	0
CLEC2D	NM_013269	chr12	9819731	9820461	11	0
LOC101927780	NR_110416	chr14	61938632	61939452	11	0
PRPF40A	NM_017892	chr2	153550719	153551045	11	0
UBE2E2	NM_152653	chr3	23093462	23094279	11	0
PDE4D	NM_006203	chr5	58839471	58840353	11	0
LINC00581	NR_103790	chr6	21384243	21385217	11	0
ZCCHC2	NM_017742	chr18	60092435	60093185	10.98	0
LINC01378	NR_125757	chr4	118391986	118392485	10.98	0
ASCC3	NM_006828	chr6	101459068	101459613	10.98	0
SERTAD1	NM_013376	chr19	40939261	40939915	10.93	0
LOC101927835	NR_105064	chr5	163429279	163430009	10.83	0
PDK4	NM_002612	chr7	95237833	95238732	10.83	0
RNU6-2	NR_125730	chr7	123410545	123410912	10.83	0
RASGEF1B	NM_152545	chr4	82415297	82415836	10.82	0
GRIK2	NM_021956	chr6	101643361	101643899	10.8	0
KIAA2013	NM_138346	chr1	11968800	11969228	10.75	0
PIAS1	NM_016166	chr15	68406664	68407429	10.74	0
LINC01360	NR_110676	chr1	73824726	73825500	10.71	0
TSHZ2	NM_173485	chr20	51638529	51639105	10.71	0
UBE2E2	NM_152653	chr3	23203399	23204004	10.71	0
BCL6	NM_001706	chr3	187596697	187597141	10.71	0
NEURL1B	NM_001142651	chr5	172124162	172124977	10.71	0
CACNA1I	NM_021096	chr22	40071470	40071894	10.65	0
UBE2O	NM_022066	chr17	74442240	74442882	10.64	0
FMNL1	NM_005892	chr17	43304403	43305109	10.62	0
KIAA1755	NM_001029864	chr20	36899300	36899916	10.62	0
SUMO1P1	NR_002189	chr20	52446441	52447000	10.62	0
LUZP1	NM_033631	chr1	23486673	23487296	10.58	0
PRMT6	NM_018137	chr1	107242957	107243494	10.58	0
MIR4424	NR_039622	chr1	178653599	178654239	10.58	0
C1orf21	NM_030806	chr1	184527198	184527545	10.58	0
BECN1P1	NM_001290693	chr1	242108002	242108490	10.58	0
PRKCQ	NM_006257	chr10	6515729	6516267	10.58	0
SH3PXD2A-AS1	NR_038940	chr10	105419666	105420272	10.58	0
CTBP2	NM_001329	chr10	126812071	126812884	10.58	0
NAV2	NM_145117	chr11	19990600	19990967	10.58	0
C11orf71	NM_019021	chr11	114271083	114271668	10.58	0
A2MP1	NR_040112	chr12	9374063	9374589	10.58	0
KMT2D	NM_003482	chr12	49434081	49434604	10.58	0
NEDD1	NM_152905	chr12	97300384	97300749	10.58	0
MIR620	NR_030351	chr12	116498485	116499003	10.58	0
NDNL2	NM_138704	chr15	29435149	29435779	10.58	0
SCAPER	NM_020843	chr15	77034730	77035068	10.58	0
TNFRSF17	NM_001192	chr16	12040305	12040685	10.58	0
ABCC1	NM_004996	chr16	16097765	16098357	10.58	0
PSMB6	NM_002798	chr17	4699133	4699660	10.58	0
LOC100287072	NR_073509	chr17	20610197	20610642	10.58	0
C17orf62	NM_001033046	chr17	80408699	80409076	10.58	0
LOC101927229	NR_110743	chr18	52830650	52831108	10.58	0
LOC101927322	NM_001289967	chr18	56349707	56350506	10.58	0
LBH	NM_030915	chr2	30497365	30498142	10.58	0
CDC42EP3	NM_006449	chr2	37940577	37940962	10.58	0
VRK2	NM_006296	chr2	57513560	57513983	10.58	0
DOK1	NM_001381	chr2	74793868	74794239	10.58	0
IL1R1	NM_000877	chr2	102720699	102721465	10.58	0
BUB1	NM_004336	chr2	111435630	111436107	10.58	0
RNU4ATAC	NR_023343	chr2	122277633	122277917	10.58	0
NCKAP5	NM_207363	chr2	134457747	134458237	10.58	0
CCNYL1	NM_152523	chr2	208552816	208553582	10.58	0
PDCD1	NM_005018	chr2	242801528	242802226	10.58	0
PLCB4	NM_000933	chr20	9031851	9032529	10.58	0
USP25	NM_013396	chr21	16786272	16786866	10.58	0
MIR5092	NR_049815	chr3	124844455	124845043	10.58	0
ZBTB38	NM_152535	chr3	141087361	141087754	10.58	0
TNFSF10	NM_003810	chr3	172264542	172264923	10.58	0
TNFSF10	NM_003810	chr3	172280550	172281149	10.58	0
QDPR	NM_000320	chr4	17386955	17387612	10.58	0
CISD2	NM_001008388	chr4	103792130	103792633	10.58	0
KCNN2	NM_021614	chr5	113325099	113325611	10.58	0
LOC100268168	NR_026682	chr5	172324683	172325257	10.58	0
DUSP22	NM_020185	chr6	235975	236400	10.58	0
LRRC1	NM_018214	chr6	53599323	53599970	10.58	0
HTR1E	NM_000865	chr6	87164989	87165744	10.58	0
GNAI1	NM_002069	chr7	79643795	79644210	10.58	0
SH2B2	NM_020979	chr7	101740469	101741142	10.58	0
CLN8	NM_018941	chr8	1734539	1735163	10.58	0
PXDNL	NM_144651	chr8	52717028	52717811	10.58	0
RGS20	NM_003702	chr8	54794171	54794562	10.58	0
SAMD12-AS1	NR_038210	chr8	119502238	119502854	10.58	0
CTSL3P	NM_001023564	chr9	90407819	90408641	10.58	0
STX17	NM_017919	chr9	102669022	102669647	10.58	0
SPANXN4	NM_001009613	chrX	142182002	142182373	10.58	0
CD164	NM_006016	chr6	109702593	109703119	10.56	0
PNRC2	NM_017761	chr1	24285243	24286013	10.53	0
C20orf144	NM_080825	chr20	32235381	32236012	10.53	0
CEP44	NM_030633	chr4	175075605	175075949	10.53	0
ETV6	NM_001987	chr12	11802492	11802757	10.47	0
ITGB3	NM_000212	chr17	45356549	45356954	10.47	0
STXBP1	NM_003165	chr9	130399749	130400412	10.47	0
CLCN6	NM_001286	chr1	11850933	11851274	10.42	0
FBN1	NM_000138	chr15	48872013	48872790	10.42	0
GAA	NM_000152	chr17	78071020	78071613	10.41	0
STK38L	NM_015000	chr12	27332071	27333337	10.38	0
AKAP13	NM_006738	chr15	85873060	85873433	10.38	0
HMGN4	NM_006353	chr6	26554995	26555508	10.3	0
SOCS5	NM_014011	chr2	46927492	46928050	10.29	0
RCAN1	NM_004414	chr21	36012500	36013093	10.29	0
DSP	NM_004415	chr6	7542575	7543231	10.29	0
FYTTD1	NM_032288	chr3	197477622	197478207	10.27	0
EDNRA	NM_001957	chr4	148400495	148401080	10.27	0
LINC01467	NR_110074	chr14	82111086	82111721	10.26	0
CD68	NM_001251	chr17	7482552	7483063	10.26	0
LOC101927058	NR_110042	chr12	43089503	43089978	10.23	0
NAMPT	NM_005746	chr7	105924225	105924751	10.2	0
MALSU1	NM_138446	chr7	23387005	23387889	10.17	0
TRIM44	NM_017583	chr11	35683950	35684417	10.16	0
PABPC4L	NM_001114734	chr4	135549251	135549828	10.13	0
TRG-AS1	NR_040085	chr7	38502884	38503594	10.09	0
LOC101929406	NR_110790	chr1	30531820	30532633	10	0
MACF1	NM_012090	chr1	39595957	39596429	10	0
SSBP3-AS1	NM_001034847	chr1	54742920	54743586	10	0
JAK1	NM_002227	chr1	65417674	65418367	10	0
LRRIQ3	NM_145258	chr1	74475703	74476229	10	0
SLC44A5	NM_152697	chr1	75862292	75863053	10	0
LINC01364	NR_038324	chr1	88335249	88335771	10	0
ZNF326	NM_181781	chr1	90539751	90540400	10	0
LINC01057	NR_104131	chr1	95194771	95195179	10	0
CD58	NM_001779	chr1	117051335	117052257	10	0
MIR4258	NR_036212	chr1	154947863	154948622	10	0
ARHGAP21	NM_020824	chr10	25025979	25026410	10	0
PIK3AP1	NM_152309	chr10	98433296	98433915	10	0
DNMBP	NM_015221	chr10	101753623	101754248	10	0
LINC00987	NR_036466	chr12	9396559	9397014	10	0
ENTPD5	NM_001249	chr14	74484756	74485337	10	0
JDP2	NM_130469	chr14	75866965	75867524	10	0
CGNL1	NM_032866	chr15	57732759	57733547	10	0
RORA	NM_002943	chr15	61848294	61849037	10	0
TERF2	NM_005652	chr16	69430038	69430627	10	0
IRGC	NM_019612	chr19	44204464	44205069	10	0
SPRED2	NM_181784	chr2	65889523	65890353	10	0
LINC01158	NR_037883	chr2	105441836	105442502	10	0
CDCA7	NM_031942	chr2	174361455	174361994	10	0
ALPP	NM_001632	chr2	233228617	233229159	10	0
COPS8	NM_006710	chr2	237953039	237953638	10	0
KCNJ15	NM_002243	chr21	39633732	39634169	10	0
DCP1A	NM_018403	chr3	53380420	53381220	10	0
KCNAB1-AS1	NR_046618	chr3	156201191	156201631	10	0
MIR551B	NR_030294	chr3	168299564	168300037	10	0
TP63	NM_003722	chr3	189499245	189499752	10	0
APBB2	NM_004307	chr4	41187682	41188003	10	0
LINC01216	NR_046811	chr4	101816690	101817051	10	0
C4orf33	NM_173487	chr4	130017164	130017814	10	0
TLR3	NM_003265	chr4	186990133	186990496	10	0
LOC101928505	NR_104668	chr5	56988736	56989530	10	0
CCDC112	NM_152549	chr5	114713187	114713565	10	0
EBF1	NM_024007	chr5	158302267	158302645	10	0
DOCK2	NM_004946	chr5	169083579	169084038	10	0
MIR550B1	NR_037513	chr7	30347934	30348594	10	0
SH2B2	NM_020979	chr7	101736758	101737304	10	0
NRG1-IT3	NR_047475	chr8	32283933	32284512	10	0
C8orf4	NM_020130	chr8	40016468	40017214	10	0
TPD52	NM_005079	chr8	80996318	80997298	10	0
MIR4669	NR_039816	chr9	137278840	137279338	10	0
TENM3	NM_001080477	chr4	183413479	183413874	9.93	0
FAM120AOS	NM_198841	chr9	96263561	96264221	9.93	0
AGTR2	NM_000686	chrX	115370965	115371719	9.83	0
MIR4529	NR_039754	chr18	53144652	53145386	9.81	0
PDE4D	NM_006203	chr5	59086142	59086983	9.8	0
IRF7	NM_001572	chr11	615464	615996	9.79	0
RPS10P7	NR_026667	chr1	201531537	201532363	9.78	0
LOC100505718	NR_039986	chr8	70093400	70093887	9.78	0
RNU6-48P	NR_103808	chr6	12483759	12484303	9.76	0
BMPER	NM_133468	chr7	33625278	33625875	9.76	0
GBE1	NM_000158	chr3	81776022	81776507	9.74	0
LOC100506393	NR_040098	chr12	19897725	19898119	9.72	0
PECAM1	NM_000442	chr17	62403925	62404330	9.72	0
MCFD2	NM_139279	chr2	47195008	47195726	9.72	0
TOP1MT	NM_052963	chr8	144440293	144440681	9.72	0
TMPRSS3	NM_024022	chr21	43815884	43816714	9.71	0
LOC101926940	NR_104632	chr5	39501862	39502670	9.65	0
RIPK2	NM_003821	chr8	90742007	90742842	9.57	0
METTL20	NM_173802	chr12	31806032	31806412	9.55	0
LGALS8-AS1	NR_034040	chr1	236687661	236688492	9.52	0
NRP1	NM_003873	chr10	33562049	33562796	9.52	0
NDUFA9	NM_005002	chr12	4757867	4758909	9.52	0
LOC101929173	NR_120346	chr15	71983642	71984463	9.52	0
ANKH	NM_054027	chr5	15018749	15019318	9.52	0
MIR31HG	NR_027054	chr9	21677487	21678253	9.49	0
RNLS	NM_018363	chr10	90013870	90014272	9.46	0
C16orf45	NM_033201	chr16	15575964	15576729	9.46	0
CDRT7	NR_033371	chr17	14641314	14641970	9.46	0
GRIP2	NM_001080423	chr3	14567306	14567798	9.46	0
MKNK1	NM_003684	chr1	47069897	47070376	9.43	0
CCRN4L	NM_012118	chr4	139935221	139936265	9.41	0
SLC1A3	NM_004172	chr5	36664712	36665570	9.41	0
RPS6KA5	NM_004755	chr14	91488700	91489168	9.4	0
PELO	NM_015946	chr5	51970492	51971341	9.38	0
ISG20	NM_002201	chr15	89182927	89183751	9.37	0
FOXG1-AS1	NR_125758	chr14	28852008	28852708	9.36	0
MIR4279	NR_036241	chr5	31993175	31994151	9.34	0
EDNRA	NM_001957	chr4	148282817	148283300	9.3	0
ARHGAP18	NM_033515	chr6	130069521	130069981	9.24	0
LIFR	NM_002310	chr5	38650533	38651487	9.23	0
SLC19A2	NM_006996	chr1	169449909	169450467	9.21	0
CCDC77	NM_032358	chr12	498225	498731	9.21	0
HAPLN1	NM_001884	chr5	83122636	83123371	9.21	0
ATXN7L1	NM_020725	chr7	105331449	105332004	9.21	0
IQGAP2	NM_006633	chr5	75816991	75817724	9.19	0
GGPS1	NM_004837	chr1	235491385	235492155	9.18	0
PRF1	NM_005041	chr10	72338071	72338749	9.17	0
BMPR1A	NM_004329	chr10	88558068	88558797	9.17	0
MIR4295	NR_036177	chr10	114348210	114348732	9.17	0
TMEM9B-AS1	NR_073431	chr11	8980834	8981374	9.17	0
STAT2	NM_005419	chr12	56752349	56753293	9.17	0
SQRDL	NM_021199	chr15	45929658	45930417	9.17	0
NLK	NM_016231	chr17	26445178	26445830	9.17	0
VSNL1	NM_003385	chr2	17760508	17761232	9.17	0
POMGNT2	NM_032806	chr3	43220229	43221114	9.17	0
SLIT2	NM_004787	chr4	19926454	19926861	9.17	0
CDH9	NM_016279	chr5	26482162	26482926	9.17	0
SPEF2	NM_024867	chr5	35479008	35479852	9.17	0
C1QBP	NM_001212	chr17	5341654	5342162	9.09	0
LOC101928163	NR_110799	chr1	23843247	23843662	9.07	0
COL11A1	NM_001854	chr1	103739998	103740416	9.07	0
AXDND1	NM_144696	chr1	179334632	179335295	9.07	0
MIR205HG	NM_001104548	chr1	209267067	209267789	9.07	0
SMYD3	NM_022743	chr1	246132547	246133134	9.07	0
MASTL	NM_032844	chr10	27444465	27445322	9.07	0
MIR605	NR_030336	chr10	53141352	53141844	9.07	0
LOC101927692	NR_120628	chr10	116511585	116512158	9.07	0
SPTY2D1-AS1	NR_038360	chr11	18621096	18621587	9.07	0
MRGPRX2	NM_054030	chr11	19054400	19055153	9.07	0
LUZP2	NM_001009909	chr11	25347376	25347931	9.07	0
C11orf73	NM_016401	chr11	86013160	86013752	9.07	0
NXPE1	NM_152315	chr11	114398040	114398442	9.07	0
LOC100507431	NR_125383	chr11	130717240	130717801	9.07	0
PARP11	NM_020367	chr12	4136559	4137042	9.07	0
RBMS2	NM_002898	chr12	56914343	56914919	9.07	0
SRGAP1	NM_020762	chr12	64263564	64264044	9.07	0
LOC728084	NR_038385	chr12	89577891	89578397	9.07	0
CDK17	NM_002595	chr12	96794565	96795140	9.07	0
PPTC7	NM_139283	chr12	111015848	111016604	9.07	0
MIR4472-2	NR_039683	chr12	116827637	116828408	9.07	0
GPR133	NM_198827	chr12	131401580	131402278	9.07	0
MYH7	NM_000257	chr14	23917021	23917482	9.07	0
LOC102724890	NR_110556	chr14	27244604	27245095	9.07	0
DTD2	NM_080664	chr14	31910721	31911287	9.07	0
ACTN1-AS1	NR_073422	chr14	69477431	69477857	9.07	0
SNORD56B	NR_001276	chr14	71806525	71806942	9.07	0
FBLN5	NM_006329	chr14	92414358	92414914	9.07	0
CCDC85C	NM_001144995	chr14	100046222	100046705	9.07	0
CLEC19A	NM_001256720	chr16	19327951	19328753	9.07	0
FOXL1	NM_005250	chr16	86698302	86698994	9.07	0
LOC101559451	NR_103482	chr17	4587244	4587841	9.07	0
WDR16	NM_145054	chr17	9479769	9480331	9.07	0
NPB	NM_148896	chr17	79863790	79864373	9.07	0
DLGAP1-AS2	NM_032691	chr18	3602887	3603664	9.07	0
EPB41L3	NM_012307	chr18	5639400	5639984	9.07	0
LAMA1	NM_005559	chr18	7082199	7082862	9.07	0
DTNA	NM_001390	chr18	32440272	32440818	9.07	0
CNDP2	NM_018235	chr18	72166287	72167279	9.07	0
ANGPTL4	NM_016109	chr19	8426907	8427454	9.07	0
C19orf66	NM_018381	chr19	10196487	10197082	9.07	0
RABAC1	NM_006423	chr19	42461786	42462235	9.07	0
CCDC9	NM_015603	chr19	47760062	47760553	9.07	0
NUCB1	NM_006184	chr19	49403256	49403854	9.07	0
VRK3	NM_016440	chr19	50528616	50529381	9.07	0
NOL10	NM_024894	chr2	10765401	10765864	9.07	0
LOC388942	NR_033996	chr2	42099624	42100034	9.07	0
MIR5192	NR_049824	chr2	62515116	62515531	9.07	0
TPRKB	NM_016058	chr2	73979096	73979836	9.07	0
KYNU	NM_003937	chr2	143637860	143638372	9.07	0
CCDC148-AS1	NR_038850	chr2	159068415	159069080	9.07	0
SCN2A	NM_021007	chr2	166133782	166134482	9.07	0
TYW5	NM_152382	chr2	200844465	200845053	9.07	0
DNPEP	NM_012100	chr2	220252022	220252544	9.07	0
NKX2-4	NM_033176	chr20	21341161	21341796	9.07	0
ID1	NM_002165	chr20	30190596	30191060	9.07	0
ZFAS1	NR_003604	chr20	47894956	47895376	9.07	0
CHODL	NM_024944	chr21	19352134	19352557	9.07	0
BCL2L13	NM_015367	chr22	18189266	18189729	9.07	0
AP1B1P1	NR_040114	chr22	32533881	32534381	9.07	0
APOBEC3A_B	NM_001193289	chr22	39349952	39350396	9.07	0
ATXN10	NM_013236	chr22	45998842	45999269	9.07	0
ITPR1	NM_002222	chr3	4536253	4536795	9.07	0
CHCHD4	NM_144636	chr3	14123573	14124191	9.07	0
LOC101927829	NR_110814	chr3	20774240	20774718	9.07	0
MYH15	NM_014981	chr3	108275782	108276282	9.07	0
ACPP	NM_001099	chr3	132064806	132065226	9.07	0
TM4SF4	NM_004617	chr3	149272489	149272982	9.07	0
DRD5	NM_000798	chr4	9896484	9897248	9.07	0
CHIC2	NM_012110	chr4	54933190	54933947	9.07	0
UBA6	NM_018227	chr4	68565522	68566277	9.07	0
PPM1K	NM_152542	chr4	89205696	89206366	9.07	0
HERC6	NM_017912	chr4	89303754	89304321	9.07	0
HERC3	NM_014606	chr4	89520975	89521639	9.07	0
GRID2	NM_001510	chr4	92679535	92680076	9.07	0
INTS12	NM_020395	chr4	106583353	106583901	9.07	0
LOC728175	NR_040108	chr4	185304558	185305340	9.07	0
LOC100289230	NR_036530	chr5	98527491	98528132	9.07	0
PXDC1	NM_183373	chr6	3612452	3613087	9.07	0
FAM50B	NM_012135	chr6	3843584	3843987	9.07	0
HULC	NR_004855	chr6	8579514	8580019	9.07	0
RNF182	NM_152737	chr6	14001327	14002058	9.07	0
LOC101928519	NR_110860	chr6	19472249	19472688	9.07	0
PSORS1C1	NM_014068	chr6	31082463	31083003	9.07	0
PPARD	NM_006238	chr6	35344003	35344509	9.07	0
BAI3	NM_001704	chr6	69844708	69845417	9.07	0
EEF1A1	NM_001402	chr6	74230420	74230994	9.07	0
LACE1	NM_145315	chr6	108616332	108617015	9.07	0
HINT3	NM_138571	chr6	126265390	126266146	9.07	0
ARHGAP18	NM_033515	chr6	129639280	129639806	9.07	0
RAB32	NM_006834	chr6	146678794	146679321	9.07	0
GINM1	NM_138785	chr6	149884641	149885051	9.07	0
TMEM242	NM_018452	chr6	157634722	157635318	9.07	0
SOD2	NM_000636	chr6	159926832	159927480	9.07	0
MIR1913	NR_031734	chr6	166970907	166971375	9.07	0
TOMM7	NM_019059	chr7	22862327	22862800	9.07	0
RNU6-16P	NR_046486	chr7	25923894	25924405	9.07	0
GTPBP10	NM_033107	chr7	89975866	89976370	9.07	0
MKLN1-AS	NR_125364	chr7	130910129	130910725	9.07	0
SHH	NM_000193	chr7	155651378	155652036	9.07	0
PCM1	NM_006197	chr8	17845413	17845961	9.07	0
DUSP4	NM_001394	chr8	29368273	29368672	9.07	0
UNC5D	NM_080872	chr8	34940510	34940978	9.07	0
ZBTB10	NM_023929	chr8	81378105	81378585	9.07	0
C8orf87	NM_001242668	chr8	94428543	94429064	9.07	0
TRPS1	NM_014112	chr8	115982469	115983052	9.07	0
KLF9	NM_001206	chr9	73215863	73216392	9.07	0
FAM9C	NM_174901	chrX	13069729	13070191	9.07	0
SH3KBP1	NM_031892	chrX	19893121	19893579	9.07	0
SAT1	NM_002970	chrX	23791344	23792146	9.07	0
HMGN5	NM_030763	chrX	80457536	80458236	9.07	0
RAB42	NM_152304	chr1	28928118	28928643	9	0
BCAR3	NM_003567	chr1	94158586	94159260	9	0
SLC30A7	NM_133496	chr1	101360895	101361501	9	0
TGFB2-OT1	NR_125715	chr1	218636307	218637258	9	0
DESI2	NM_016076	chr1	244763107	244763750	9	0
AHNAK	NM_001620	chr11	62275864	62276343	9	0
KIF21A	NM_017641	chr12	39681480	39682216	9	0
LINC00392	NR_047009	chr13	73909346	73909765	9	0
BEAN1-AS1	NR_109960	chr16	66542034	66542697	9	0
ZNF521	NM_015461	chr18	23047669	23048348	9	0
ASAP2	NM_003887	chr2	9353120	9353713	9	0
PROC	NM_000312	chr2	128168113	128168740	9	0
COL4A3	NM_000091	chr2	228044945	228045778	9	0
KAT2B	NM_003884	chr3	20084609	20085494	9	0
PHLDB2	NM_145753	chr3	111608965	111609286	9	0
SLCO6A1	NM_173488	chr5	101789267	101789806	9	0
STARD4	NM_139164	chr5	110848415	110848888	9	0
IRF1	NM_002198	chr5	131799687	131800685	9	0
SPTLC2	NM_004863	chr14	78047239	78047727	8.98	0
KAZN	NM_015209	chr1	14785878	14786507	8.97	0
PRRX1	NM_006902	chr1	170683397	170684179	8.97	0
CDC73	NM_024529	chr1	193091094	193091978	8.97	0
DAGLA	NM_006133	chr11	61456326	61456717	8.97	0
MIR3692	NR_037463	chr6	157956932	157957415	8.97	0
PYCRL	NM_023078	chr8	144691235	144691553	8.97	0
MIR4734	NR_039887	chr17	36858009	36858801	8.93	0
IL7R	NM_002185	chr5	35876602	35877918	8.93	0
RXRG	NM_006917	chr1	165393533	165394200	8.92	0
GAREM	NM_022751	chr18	30048305	30048894	8.87	0
MEF2C	NM_002397	chr5	88179342	88179974	8.87	0
LAMP2	NM_002294	chrX	119619483	119619835	8.85	0
TMC5	NM_024780	chr16	19391361	19391948	8.84	0
OTUB2	NM_023112	chr14	94484209	94484805	8.82	0
TMEM212-AS1	NR_046852	chr3	171594479	171595224	8.77	0
COL11A1	NM_001854	chr1	103180646	103181252	8.75	0
BLZF1	NM_003666	chr1	169254804	169255308	8.75	0
BAMBI	NM_012342	chr10	28957311	28957667	8.75	0
STAMBPL1	NM_020799	chr10	90641814	90642405	8.75	0
TMTC3	NM_181783	chr12	88692405	88692792	8.75	0
CHST11	NM_018413	chr12	104850130	104850483	8.75	0
NDFIP2	NM_019080	chr13	80025506	80026115	8.75	0
SNN	NM_003498	chr16	11733787	11734360	8.75	0
JUNB	NM_002229	chr19	12899451	12900188	8.75	0
AXL	NM_001699	chr19	41732298	41732707	8.75	0
VWA3B	NM_144992	chr2	98704044	98704801	8.75	0
HNRNPA3	NM_194247	chr2	178030601	178031494	8.75	0
ZFAS1	NR_003604	chr20	47892589	47893196	8.75	0
TSHZ2	NM_173485	chr20	51590556	51591412	8.75	0
UBE2E1	NM_003341	chr3	23683259	23683746	8.75	0
HEG1	NM_020733	chr3	124773447	124773862	8.75	0
LINC00578	NR_047568	chr3	177331758	177332267	8.75	0
CD38	NM_001775	chr4	15772649	15773312	8.75	0
INTS12	NM_020395	chr4	106628967	106629541	8.75	0
MIR8082	NR_107049	chr4	114366290	114366771	8.75	0
MIR4799	NR_039962	chr4	148695187	148695729	8.75	0
SH3RF1	NM_020870	chr4	170175861	170176336	8.75	0
CCDC125	NM_176816	chr5	68627657	68628079	8.75	0
RGMB	NM_173670	chr5	97551609	97552207	8.75	0
LARP1	NM_015315	chr5	154094129	154094524	8.75	0
LY86-AS1	NM_173675	chr6	6811306	6811886	8.75	0
FAM65B	NM_014722	chr6	24908812	24909324	8.75	0
UBE3D	NM_198920	chr6	83471626	83472101	8.75	0
CDCA2	NM_152562	chr8	25317793	25318114	8.75	0
SLC30A8	NM_173851	chr8	117997280	117997636	8.75	0
LINC01139	NR_015407	chr1	239114090	239114626	8.74	0
TAB2	NM_015093	chr6	149492023	149492602	8.71	0
FAM46A	NM_017633	chr6	82648031	82648681	8.69	0
MIR31HG	NR_027054	chr9	21580604	21581223	8.69	0
SSPN	NM_005086	chr12	26427502	26427869	8.65	0
SYNM	NM_015286	chr15	99697660	99698041	8.62	0
CAV2	NM_001233	chr7	116151471	116152289	8.62	0
LINC00114	NM_001001789	chr21	40111926	40112662	8.61	0
ABCC3	NM_003786	chr17	48739036	48739725	8.57	0
NYAP2	NM_020864	chr2	226137947	226138463	8.57	0
IL12A-AS1	NR_108088	chr3	159847326	159847807	8.57	0
UNC5D	NM_080872	chr8	35745974	35746497	8.57	0
PARP8	NM_024615	chr5	50040519	50040925	8.54	0
IGIP	NM_001007189	chr5	139502734	139503476	8.54	0
THAP5	NM_182529	chr7	108210028	108210402	8.54	0
CHD1L	NM_004284	chr1	146744897	146745523	8.51	0
IL6	NM_000600	chr7	22766146	22766992	8.48	0
DENND3	NM_014957	chr8	142162638	142163198	8.43	0
CLEC2B	NM_005127	chr12	10022212	10022691	8.42	0
SNTG1	NM_018967	chr8	51293321	51293879	8.4	0
RNF213	NM_020914	chr17	78236988	78237732	8.39	0
SLIT2	NM_004787	chr4	19469542	19470098	8.37	0
PDE4D	NM_006203	chr5	58886949	58887505	8.37	0
ATP6V1G3	NM_133262	chr1	198418479	198419234	8.33	0
LYPLAL1-AS1	NR_038845	chr1	219104281	219104674	8.33	0
MIR4677	NR_039824	chr1	243583594	243584248	8.33	0
LOC101928944	NR_120570	chr11	79833373	79833936	8.33	0
GPR139	NM_001002911	chr16	20095739	20096098	8.33	0
FOXN2	NM_002158	chr2	48492604	48493447	8.33	0
SPATS2L	NM_015535	chr2	201020503	201021651	8.33	0
LINC01107	NR_037809	chr2	239552981	239554015	8.33	0
NUP50-AS1	NR_038956	chr22	45501113	45501692	8.33	0
PLOD2	NM_000935	chr3	145535603	145535992	8.33	0
LIMCH1	NM_014988	chr4	41408123	41408855	8.33	0
USP53	NM_019050	chr4	120133462	120133930	8.33	0
LINC01021	NR_038848	chr5	27403367	27404293	8.33	0
PDE4D	NM_006203	chr5	58186757	58187774	8.33	0
SCAMP1	NM_004866	chr5	77655673	77656290	8.33	0
NPSR1-AS1	NM_207283	chr7	34892041	34892446	8.33	0
LOC101929294	NR_125808	chr8	24387273	24387816	8.33	0
DMD	NM_000109	chrX	31217048	31217632	8.33	0
KYNU	NM_003937	chr2	143591670	143592332	8.3	0
NAP1L1	NM_004537	chr12	76552304	76553130	8.28	0
LOC102724927	NR_120311	chr16	4012760	4013123	8.21	0
MIR583	NR_030309	chr5	95590285	95591010	8.18	0
PAX8-AS1	NR_015377	chr2	113998551	113999015	8.14	0
EXT1	NM_000127	chr8	119072716	119073599	8.12	0
HMGB4	NM_145205	chr1	34220223	34220838	8.11	0
HSD52	NR_027120	chr1	59616461	59617035	8.11	0
IRG1	NM_001258406	chr13	77518594	77519092	8.11	0
GPC5-AS2	NR_120382	chr13	93088409	93088970	8.11	0
C14orf64	NR_015430	chr14	98536203	98536895	8.11	0
NTSR2	NM_012344	chr2	11776218	11776726	8.11	0
MIR1246	NR_031648	chr2	177337803	177338214	8.11	0
LGALS17A	NM_207646	chr19	40169492	40170028	8.07	0
LOC401312	NR_122075	chr7	22702910	22703351	8.06	0
MDS2	NR_027042	chr1	23961392	23961873	8	0
AK2	NM_001625	chr1	33515932	33516599	8	0
FGGY	NM_018291	chr1	59896966	59897839	8	0
DNAH14	NM_001373	chr1	225061441	225062303	8	0
GUK1	NM_000858	chr1	228328576	228329450	8	0
SMCO2	NM_001145010	chr12	27615026	27615494	8	0
BAZ2A	NM_013449	chr12	57022543	57023168	8	0
LOC101927901	NR_110063	chr12	68221571	68222253	8	0
GLT8D2	NM_031302	chr12	104404912	104405585	8	0
ATP8B4	NM_024837	chr15	50426864	50427348	8	0
MIR21	NR_029493	chr17	57915026	57915523	8	0
RNF152	NM_173557	chr18	59643187	59643778	8	0
LOC101927282	NR_110753	chr4	130679191	130679506	8	0
IL15	NM_000585	chr4	142561582	142562186	8	0
NUDT12	NM_031438	chr5	102959595	102960235	8	0
TRIB1	NM_025195	chr8	126606200	126606791	8	0
HIRA	NM_003325	chr22	19417028	19417822	7.96	0
PDZRN4	NM_013377	chr12	41915662	41916328	7.95	0.05
PCTP	NM_021213	chr17	53901033	53901428	7.95	0
MIR1284	NR_031697	chr3	71553081	71553962	7.95	0
LOC153684	NR_015447	chr5	43041501	43042509	7.95	0
C8orf4	NM_020130	chr8	40005906	40006697	7.93	0
CACNB2	NM_000724	chr10	18812016	18812693	7.92	0
JPH1	NM_020647	chr8	75189294	75189820	7.92	0
ACTN2	NM_001103	chr1	236827147	236827804	7.91	0
LINC00670	NR_034144	chr17	12426315	12426779	7.89	0
ELAC2	NM_018127	chr17	12871109	12871706	7.89	0
UBE2E1	NM_003341	chr3	23876292	23876796	7.89	0
ST8SIA4	NM_005668	chr5	100439449	100439995	7.89	0
PDE6A	NM_000440	chr5	149318678	149319196	7.89	0
C8orf46	NM_152765	chr8	67447678	67448327	7.89	0
ALDH3B1	NM_000694	chr11	67779612	67780200	7.87	0
PLA2G4A	NM_024420	chr1	186788293	186788733	7.86	0
PGAM1	NM_002629	chr10	99187592	99188318	7.86	0
LOC401242	NR_033379	chr6	28726294	28726741	7.86	0
CCAT2	NR_109834	chr8	128343589	128344532	7.86	0
ACO1	NM_002197	chr9	32344460	32345239	7.86	0
MIR6730	NR_106788	chr1	12656600	12657259	7.84	0
FOXP2	NM_014491	chr7	114148093	114148663	7.84	0
LMNB1	NM_005573	chr5	126111943	126112460	7.79	0
ARNTL	NM_001178	chr11	13191003	13191719	7.78	0
MIR3194	NR_036162	chr20	49951952	49952430	7.78	0
LOC102467213	NR_104671	chr5	106451476	106451840	7.78	0
PAPPA	NM_002581	chr9	118994565	118995293	7.78	0
THAP10	NM_020147	chr15	71180542	71181002	7.76	0
LOC648987	NR_034085	chr5	43020021	43020945	7.75	0
FGF7	NM_002009	chr15	49758777	49759245	7.69	0
MLLT6	NM_005937	chr17	36860906	36861496	7.69	0
PREX1	NM_020820	chr20	47428320	47428892	7.69	0.05
SLC25A46	NM_138773	chr5	110153051	110153610	7.69	0
TRIM25	NM_005082	chr17	54989540	54990195	7.67	0
MIR196A1	NR_029582	chr17	46724895	46725574	7.66	0
CDCP1	NM_022842	chr3	45165329	45166134	7.63	0
MB21D1	NM_138441	chr6	74161765	74162102	7.63	0
MIR4478	NR_039690	chr9	124889417	124889900	7.61	0
CEP85	NM_022778	chr1	26564095	26564672	7.55	0
C1orf185	NM_001136508	chr1	51536064	51536593	7.55	0
MGC34796	NR_073400	chr1	62059929	62060534	7.55	0
HFE2	NM_145277	chr1	145396563	145397217	7.55	0
ZNF687	NM_020832	chr1	151253562	151254129	7.55	0
SLAMF8	NM_020125	chr1	159791400	159792003	7.55	0
FAM133CP	NR_027508	chr10	60420941	60421641	7.55	0
C10orf105	NM_001164375	chr10	73445212	73445738	7.55	0
TSPAN14	NM_030927	chr10	82250204	82250779	7.55	0
DNMBP	NM_015221	chr10	101765825	101766308	7.55	0
KCNIP2	NM_014591	chr10	103619379	103619965	7.55	0
RAPSN	NM_005055	chr11	47477183	47477694	7.55	0
OR4D9	NM_001004711	chr11	59318033	59318563	7.55	0
TMEM109	NM_024092	chr11	60682773	60683356	7.55	0
ATF7	NM_006856	chr12	54011669	54012175	7.55	0
BAZ2A	NM_013449	chr12	57030142	57030947	7.55	0
LOC100507195	NR_120458	chr12	68890876	68891290	7.55	0
MIR4303	NR_036189	chr12	98345067	98345640	7.55	0
BRCA2	NM_000059	chr13	32889956	32890385	7.55	0
LINC00457	NR_047036	chr13	34873850	34874405	7.55	0
MIR5006	NR_049803	chr13	42149989	42150487	7.55	0
VWA8	NM_015058	chr13	42401754	42402321	7.55	0
PIBF1	NM_006346	chr13	73355952	73356524	7.55	0
ARHGAP5	NM_001173	chr14	32546956	32547462	7.55	0
BRMS1L	NM_032352	chr14	36400539	36401130	7.55	0
ACTN1-AS1	NR_073422	chr14	69445967	69446555	7.55	0
LGMN	NM_005606	chr14	93214060	93214585	7.55	0
DIO3OS	NR_002770	chr14	101943000	101943597	7.55	0
LINC01491	NR_120336	chr15	48086697	48087412	7.55	0
MEF2A	NM_005587	chr15	100001510	100001989	7.55	0
THOC6	NM_024339	chr16	3072636	3073230	7.55	0
FENDRR	NR_033925	chr16	86461169	86461848	7.55	0
CCDC144NL	NM_001004306	chr17	20819595	20820129	7.55	0
CDC42EP4	NM_012121	chr17	71336288	71336773	7.55	0
MYOM1	NM_003803	chr18	3175019	3175578	7.55	0
TXNDC2	NM_032243	chr18	9825226	9825807	7.55	0
ZADH2	NM_175907	chr18	72746648	72747144	7.55	0
IER2	NM_004907	chr19	13261987	13262569	7.55	0
IER2	NM_004907	chr19	13278295	13278843	7.55	0
FFAR2	NM_005306	chr19	35927263	35927787	7.55	0
OVOL3	NM_001270948	chr19	36598594	36599077	7.55	0
AP2S1	NM_004069	chr19	47377325	47377903	7.55	0
SIX2	NM_016932	chr2	45241784	45242343	7.55	0
LOC90784	NR_026984	chr2	86236114	86236705	7.55	0
LOC101927709	NR_110272	chr2	119234882	119235348	7.55	0
DIRC1	NM_052952	chr2	189410843	189411508	7.55	0
PCGEM1	NR_002769	chr2	194309557	194310048	7.55	0
ANKMY1	NM_016552	chr2	241494813	241495346	7.55	0
LOC728323	NR_024437	chr2	243017012	243017551	7.55	0
PLCB4	NM_000933	chr20	9325062	9325639	7.55	0
KIZ-AS1	NR_109956	chr20	21179989	21180452	7.55	0
TSHZ2	NM_173485	chr20	51630105	51630699	7.55	0
RBBP8NL	NM_080833	chr20	61021751	61022274	7.55	0
CHODL	NM_024944	chr21	19396336	19396909	7.55	0
SFI1	NM_014775	chr22	31891814	31892356	7.55	0
NUP50-AS1	NR_038956	chr22	45557681	45558158	7.55	0
XCR1	NM_005283	chr3	46152111	46152661	7.55	0
LRIG1	NM_015541	chr3	66459880	66460445	7.55	0
ZPLD1	NM_175056	chr3	102624275	102624842	7.55	0
LINC00883	NR_028301	chr3	106982158	106982816	7.55	0
BFSP2	NM_003571	chr3	133062499	133063031	7.55	0
B3GNT5	NM_032047	chr3	183003901	183004562	7.55	0
FGF12	NM_004113	chr3	192471208	192471890	7.55	0
SLC51A	NM_152672	chr3	195952153	195952647	7.55	0
GBA3	NM_020973	chr4	22898591	22899158	7.55	0
UGT8	NM_003360	chr4	115368808	115369365	7.55	0
PCDH10	NM_020815	chr4	132987218	132987796	7.55	0
IL15	NM_000585	chr4	142557307	142557883	7.55	0
DCLK2	NM_152619	chr4	151101094	151101631	7.55	0
LINC00290	NR_033918	chr4	181748461	181749001	7.55	0
ADAMTS6	NM_197941	chr5	64777573	64778118	7.55	0
ZMAT2	NM_144723	chr5	140079804	140080377	7.55	0
NR3C1	NM_000176	chr5	142709994	142710524	7.55	0
TTC1	NM_003314	chr5	159436199	159436684	7.55	0
DNAH8	NM_001371	chr6	38775220	38775686	7.55	0
CCND3	NM_001760	chr6	41935148	41935905	7.55	0
LOC441155	NM_001271675	chr6	66103678	66104236	7.55	0
FAM135A	NM_020819	chr6	71108715	71109248	7.55	0
TBC1D32	NM_152730	chr6	120800575	120801051	7.55	0
SUN1	NM_025154	chr7	852803	853383	7.55	0
ICA1	NM_004968	chr7	8217031	8217625	7.55	0
PHF14	NM_014660	chr7	11277285	11277867	7.55	0
CYCS	NM_018947	chr7	25164827	25165398	7.55	0
RHEB	NM_005614	chr7	151235782	151236292	7.55	0
KMT2C	NM_021230	chr7	152011052	152011590	7.55	0
ZNF704	NM_032651	chr8	81811811	81812393	7.55	0
MMP16	NM_005941	chr8	89777265	89777853	7.55	0
LOC100129316	NR_033912	chr9	93970011	93970618	7.55	0
TRIM14	NM_014788	chr9	100881341	100881919	7.55	0
SURF6	NM_006753	chr9	136199194	136199746	7.55	0
CYSRT1	NM_199001	chr9	140117910	140118363	7.55	0
FAM122C	NM_138819	chrX	133941368	133942023	7.55	0
EXO1	NM_003686	chr1	241988649	241989469	7.54	0
DUSP5	NM_004419	chr10	112263513	112264321	7.52	0
LRRC40	NM_017768	chr1	70670806	70671222	7.5	0
PRKACB	NM_002731	chr1	84556570	84557077	7.5	0
GEMIN8P4	NR_002830	chr1	90376265	90376723	7.5	0
TSPAN2	NM_005725	chr1	115727065	115727981	7.5	0
LMNA	NM_005572	chr1	156091952	156092518	7.5	0.05
ADCY10	NM_018417	chr1	167871156	167871673	7.5	0
HHAT	NM_018194	chr1	210638205	210638619	7.5	0
TARBP1	NM_005646	chr1	234636804	234637225	7.5	0
LINC01354	NR_038426	chr1	234700455	234700868	7.5	0
KLF6	NM_001300	chr10	3542365	3543000	7.5	0
LOC100049716	NR_122124	chr12	741335	741833	7.5	0
HIST4H4	NM_175054	chr12	14887467	14888007	7.5	0
LOC101927653	NR_120452	chr12	58818520	58819062	7.5	0
IQCD	NM_138451	chr12	113652517	113653184	7.5	0
STARD13	NM_052851	chr13	34296547	34297039	7.5	0
LINC00400	NR_047013	chr13	43727500	43728017	7.5	0
SMAD3	NM_005902	chr15	67366431	67367219	7.5	0
MEF2A	NM_005587	chr15	99995129	99995777	7.5	0
LCMT1-AS2	NR_039998	chr16	25158131	25158893	7.5	0
ZFHX3	NM_006885	chr16	72986416	72986977	7.5	0
GRN	NM_002087	chr17	42422092	42422691	7.5	0
VEZF1	NM_007146	chr17	56063909	56064724	7.5	0
TBX2-AS1	NR_125749	chr17	59282900	59283338	7.5	0
KCNJ2-AS1	NR_036534	chr17	68133527	68134242	7.5	0
MIR5190	NR_049822	chr18	13447451	13448090	7.5	0
DSG1	NM_001942	chr18	28873357	28873809	7.5	0
KC6	NR_002838	chr18	38390344	38391020	7.5	0
ZNF536	NM_014717	chr19	30941091	30941606	7.5	0
PLEKHB2	NM_017958	chr2	131913838	131914459	7.5	0
IKZF2	NM_016260	chr2	214017927	214018428	7.5	0
NDRG3	NM_022477	chr20	35335181	35335944	7.5	0
B4GALT5	NM_004776	chr20	48295320	48296087	7.5	0
LINC01423	NR_110545	chr21	39715536	39715963	7.5	0
LARGE-AS1	NR_038949	chr22	34141388	34141963	7.5	0
MIR6819	NR_106877	chr22	36720887	36721528	7.5	0
RANGAP1	NM_002883	chr22	41682468	41682928	7.5	0
FBLN1	NM_001996	chr22	45912582	45913134	7.5	0
RBMS3	NM_014483	chr3	29395459	29395861	7.5	0
ITGA9	NM_002207	chr3	37632327	37632926	7.5	0
SLC25A36	NM_018155	chr3	140623228	140623769	7.5	0
ZBTB38	NM_152535	chr3	141088978	141089629	7.5	0
FGF12	NM_004113	chr3	192359665	192360352	7.5	0
UCHL1	NM_004181	chr4	41292426	41292837	7.5	0
CXCL13	NM_006419	chr4	78502829	78503323	7.5	0
CTSO	NM_001334	chr4	157142692	157143448	7.5	0.05
NPR3	NM_000908	chr5	32785687	32786716	7.5	0
SLC38A9	NM_173514	chr5	54929455	54930301	7.5	0
CARTPT	NM_004291	chr5	71126214	71127122	7.5	0
PPP2R2B	NM_181674	chr5	146444568	146445285	7.5	0
SERPINB6	NM_004568	chr6	2976778	2977314	7.5	0
NEDD9	NM_006403	chr6	11206950	11207542	7.5	0
KCNQ5-IT1	NR_120503	chr6	73358959	73359876	7.5	0
ESR1	NM_000125	chr6	151949063	151949566	7.5	0
FOXK1	NM_001037165	chr7	4764929	4765558	7.5	0
PLEKHA8	NM_032639	chr7	30090205	30090709	7.5	0
ABCA13	NM_152701	chr7	48531548	48532105	7.5	0.05
LOC101927815	NR_125423	chr8	3044911	3045519	7.5	0
C8orf86	NM_207412	chr8	38384763	38385404	7.5	0
C8orf37	NM_177965	chr8	96523108	96523614	7.5	0
MIR4668	NR_039814	chr9	114813177	114813647	7.5	0
TLR4	NM_003266	chr9	120992073	120992579	7.5	0
MIR4669	NR_039816	chr9	137281264	137281875	7.5	0
PRDX4	NM_006406	chrX	23521752	23522311	7.5	0.05
SPIN4	NM_001012968	chrX	61839129	61839502	7.5	0
FAM20A	NM_017565	chr17	66607456	66608051	7.46	0
LINC01139	NR_015407	chr1	239123511	239124110	7.45	0
GRHL3	NM_021180	chr1	24691739	24692196	7.41	0
SRP14-AS1	NR_040059	chr15	40338964	40339687	7.41	0
FOXA1	NM_004496	chr14	38058444	38058935	7.39	0
KIAA0319L	NM_024874	chr1	35953637	35954304	7.36	0
DISP1	NM_032890	chr1	223015809	223016403	7.35	0
PPA1	NM_021129	chr10	71991394	71991991	7.35	0
LOC253044	NM_001242772	chr15	77941172	77941634	7.35	0
NCALD	NM_032041	chr8	102897999	102898523	7.35	0
NACC2	NM_144653	chr9	138984149	138984833	7.35	0
S100A10	NM_002966	chr1	151945484	151945916	7.32	0
XPO6	NM_015171	chr16	28198741	28199240	7.32	0
ARHGAP44	NM_014859	chr17	12692127	12692715	7.32	0.05
RPL3	NM_000967	chr22	39715713	39716374	7.32	0
SEMA3G	NM_020163	chr3	52468033	52468565	7.32	0
EPHB1	NM_004441	chr3	134460043	134460722	7.32	0
SH2D4A	NM_022071	chr8	19248070	19248607	7.32	0.05
RGMA	NM_020211	chr15	93744546	93745031	7.29	0
C3orf55	NM_001099777	chr3	157528755	157529324	7.29	0
C9orf135	NM_001010940	chr9	72500322	72500902	7.28	0
LINC00346	NM_178514	chr13	111521521	111522246	7.27	0
ANKFN1	NM_153228	chr17	54367857	54368382	7.27	0
TNIP1	NM_006058	chr5	150473967	150474360	7.27	0
KLHL29	NM_025067	chr2	23525261	23525864	7.26	0
CDH9	NM_016279	chr5	26872111	26873052	7.21	0
ANXA2R	NM_001014279	chr5	43037699	43038584	7.21	0
DMRTA2	NM_032110	chr1	50740556	50740997	7.14	0
LRRC7	NM_020794	chr1	69749148	69749679	7.14	0
SEC22B	NM_004892	chr1	145092204	145092871	7.14	0
TNFSF4	NM_003326	chr1	173159348	173159853	7.14	0
MRPL17	NM_022061	chr11	6704222	6704999	7.14	0
SLC3A2	NM_002394	chr11	62623196	62623683	7.14	0
IL18BP	NM_005699	chr11	71710362	71710743	7.14	0
TMEM126B	NM_018480	chr11	85339382	85340176	7.14	0
SLC6A15	NM_018057	chr12	84928247	84928825	7.14	0
CLYBL-AS1	NR_046525	chr13	100484373	100484806	7.14	0
MYO16-AS1	NR_047700	chr13	109909137	109909696	7.14	0
RAB11A	NM_004663	chr15	66165272	66165736	7.14	0
ELAC2	NM_018127	chr17	12836507	12837248	7.14	0
PDK2	NM_002611	chr17	48173099	48173733	7.14	0
PABPC1P2	NR_026904	chr2	147513955	147514425	7.14	0
TNP1	NM_003284	chr2	218087967	218088560	7.14	0
DNAJC13	NM_015268	chr3	132210799	132211281	7.14	0
RAB3C	NM_138453	chr5	57962366	57963297	7.14	0
TAF7	NM_005642	chr5	140699685	140700237	7.14	0.05
SPINK6	NM_205841	chr5	147603574	147604297	7.14	0
LOC101927697	NR_109888	chr5	157660854	157661645	7.14	0
ARL4A	NM_005738	chr7	13057356	13057989	7.14	0
MPP6	NM_016447	chr7	24514823	24515649	7.14	0
LOC101928211	NR_110180	chr7	123849569	123850104	7.14	0
ZHX2	NM_014943	chr8	123534103	123534631	7.14	0
PTPRD	NM_002839	chr9	9924404	9925118	7.14	0
TNC	NM_002160	chr9	117869604	117870233	7.1	0
GCNT1	NM_001490	chr9	79056445	79057008	7.06	0
CTDSPL2	NM_016396	chr15	44719092	44719872	7.04	0
INO80	NM_017553	chr15	41408546	41409106	7.03	0
LOC554206	NR_038379	chr16	25060616	25061238	7.02	0
WNT5A	NM_003392	chr3	55514897	55515259	7.02	0
CACNG6	NM_031897	chr19	54511639	54512238	7.01	0
STK40	NM_032017	chr1	36851898	36852439	7	0
LINC01361	NR_110632	chr1	83284693	83285362	7	0
MIR2682	NR_039604	chr1	98494573	98495368	7	0
CACYBP	NM_014412	chr1	174959511	174960091	7	0
ELK4	NM_001973	chr1	205599947	205600495	7	0
SLC16A9	NM_194298	chr10	61361898	61362392	7	0
LOC102723439	NR_120673	chr10	76344720	76345451	7	0
SYT10	NM_198992	chr12	33744019	33744356	7	0
LINC00559	NR_047489	chr13	90632962	90633560	7	0
LARP6	NM_018357	chr15	71149041	71149572	7	0
FLRT3	NM_013281	chr20	14387266	14387714	7	0
EAF1	NM_033083	chr3	15494844	15495187	7	0
GAP43	NM_002045	chr3	115155585	115156190	7	0
ANKRD37	NM_181726	chr4	186316300	186317068	7	0
SLIT3	NM_003062	chr5	168752401	168752983	7	0.05
CFB	NM_001710	chr6	31913250	31914018	7	0
KPNA5	NM_002269	chr6	117016575	117017075	7	0
LOC286238	NM_001100111	chr9	91208751	91209121	7	0
ARRDC3	NM_020801	chr5	91749973	91750530	6.99	0
LRFN4	NM_024036	chr11	66648073	66648737	6.98	0.05
THBS1	NM_003246	chr15	39949697	39950253	6.98	0.05
DENND4A	NM_005848	chr15	66084703	66085479	6.98	0
TNFSF13	NM_003808	chr17	7462258	7463237	6.98	0
PGAP1	NM_024989	chr2	197944525	197945266	6.98	0
SRC	NM_005417	chr20	36010008	36010531	6.98	0
MIR1913	NR_031734	chr6	166955350	166955850	6.98	0
CDKN2B	NM_004936	chr9	22209159	22209745	6.98	0
CAMSAP2	NM_203459	chr1	200749685	200750280	6.96	0
BDNF	NM_001709	chr11	27695596	27696163	6.94	0
PRH1-PRR4	NR_037918	chr12	11324194	11324826	6.94	0
SLC2A13	NM_052885	chr12	40451165	40451737	6.94	0
WHAMM	NM_001080435	chr15	83477976	83478546	6.94	0
THRA	NM_003250	chr17	38220510	38221022	6.94	0
SLC14A2-AS1	NR_110899	chr18	42957572	42958082	6.94	0
B4GALT5	NM_004776	chr20	48317330	48317894	6.94	0
SLMAP	NM_007159	chr3	57788801	57789537	6.94	0
ABTB1	NM_032548	chr3	127465369	127465860	6.94	0
TMEM41A	NM_080652	chr3	185191197	185191712	6.94	0
OPA1-AS1	NR_046634	chr3	193523271	193523887	6.94	0
C7orf72	NM_001161834	chr7	50148300	50148825	6.94	0
DOCK2	NM_004946	chr5	169095433	169096260	6.9	0
LINC00838	NR_038932	chr10	34024521	34024825	6.88	0
LINC01139	NR_015407	chr1	238632231	238632912	6.87	0
XRN1	NM_019001	chr3	142164541	142165445	6.87	0
TBX15	NM_152380	chr1	119529880	119530515	6.86	0
BCL2L1	NM_001191	chr20	30304809	30305307	6.86	0
TMEM212-AS1	NR_046852	chr3	171591992	171593221	6.86	0
GHSR	NM_004122	chr3	172158798	172159182	6.86	0
PDE4D	NM_006203	chr5	58111503	58112118	6.86	0
LURAP1L-AS1	NR_125775	chr9	13034533	13035118	6.85	0
ITGBL1	NM_004791	chr13	102302002	102302390	6.83	0
TARS	NM_152295	chr5	33343846	33344527	6.83	0
ARNTL2	NM_020183	chr12	27484015	27484797	6.82	0
TOB1	NM_005749	chr17	48977266	48977843	6.82	0
NPY	NM_000905	chr7	24284858	24285358	6.82	0.05
LHX3	NM_014564	chr9	139081569	139082026	6.82	0
LOC283575	NR_110554	chr14	77509623	77510073	6.78	0
CAP1	NM_006367	chr1	40505753	40506491	6.76	0
PIK3R3	NM_003629	chr1	46528245	46528956	6.76	0
CSF1	NM_000757	chr1	110419682	110420235	6.76	0
WNT11	NM_004626	chr11	75944958	75945690	6.76	0
SRL	NM_001098814	chr16	4289060	4289502	6.76	0
MIR4318	NR_036202	chr18	35700667	35701155	6.76	0
MYO10	NM_012334	chr5	16886056	16887038	6.76	0
PGAP1	NM_024989	chr2	197779768	197780151	6.74	0
ABCC3	NM_003786	chr17	48716348	48717116	6.73	0
GLIPR2	NM_022343	chr9	36142768	36143376	6.71	0
C10orf107	NM_173554	chr10	63395546	63396079	6.69	0
SPSB1	NM_025106	chr1	9385393	9386016	6.67	0
TMEM51	NM_018022	chr1	15482926	15483404	6.67	0
SPTA1	NM_003126	chr1	158622702	158623282	6.67	0
CHRM3	NM_000740	chr1	239393751	239394372	6.67	0
IFIT1B	NM_001010987	chr10	91133833	91134255	6.67	0
UEVLD	NM_018314	chr11	18600623	18601127	6.67	0
UNC93B1	NM_030930	chr11	67771806	67772471	6.67	0
LOC101927580	NR_110917	chr16	59941374	59941755	6.67	0
EPB41L1	NM_012156	chr20	34686077	34686852	6.67	0.05
TNFRSF6B	NM_003823	chr20	62312518	62313270	6.67	0.23
MIR4790	NR_039953	chr3	5539140	5539590	6.67	0
LINC01170	NR_125774	chr5	123651818	123652203	6.67	0
EMC2	NM_014673	chr8	109480625	109480999	6.67	0
SNORD121B	NR_102370	chr9	33942796	33943437	6.67	0
RGS20	NM_003702	chr8	54798206	54798736	6.65	0
RBBP8NL	NM_080833	chr20	61025187	61025716	6.64	0
PDE4D	NM_006203	chr5	58489907	58490568	6.63	0
KLF4	NM_004235	chr9	110512870	110513435	6.62	0
NR2F1-AS1	NR_015369	chr5	91826346	91827004	6.6	0.05
PRR16	NM_016644	chr5	119542519	119543177	6.6	0
EXOSC9	NM_005033	chr4	122722061	122722586	6.59	0
MMACHC	NM_015506	chr1	45965614	45966209	6.58	0.05
LINC00838	NR_038932	chr10	34443170	34443750	6.58	0
MIR8068	NR_107035	chr11	28778223	28778800	6.58	0
FAM76B	NM_144664	chr11	95522814	95523345	6.58	0
ARHGAP42	NM_152432	chr11	100085824	100086432	6.58	0
SHISA6	NM_175903	chr17	11041154	11041688	6.58	0
IFNK	NM_020124	chr9	27415504	27416017	6.58	0
UNC5C	NM_003728	chr4	96548685	96549245	6.56	0
DUSP4	NM_001394	chr8	29356837	29357210	6.56	0
EMX2OS	NR_002791	chr10	119456934	119457456	6.55	0
CSPG5	NM_006574	chr3	47621849	47622502	6.55	0.05
C15orf54	NM_207445	chr15	39288247	39288984	6.52	0
MAGI2-AS3	NR_038343	chr7	79145494	79145971	6.52	0
COL8A1	NM_001850	chr3	99264905	99265436	6.5	0
CCDC71L	NM_175884	chr7	106297593	106298242	6.5	0
CACNG3	NM_006539	chr16	24324354	24324784	6.48	0
C8orf4	NM_020130	chr8	40270904	40271457	6.47	0.05
GBP2	NM_004120	chr1	89594434	89595013	6.43	0
TUFT1	NM_020127	chr1	151511695	151512612	6.43	0
LOC101928944	NR_120570	chr11	80952589	80953299	6.43	0
LINC00359	NR_051966	chr13	97302352	97303101	6.43	0
MDH1B	NM_206892	chr2	207630174	207630823	6.43	0
TREX1	NM_007248	chr3	48507005	48507573	6.41	0.05
MAGI1-AS1	NR_046575	chr3	65744496	65744969	6.41	0
LOC101060498	NR_121640	chr4	40318171	40318707	6.41	0
SLC26A5	NM_198999	chr7	103140996	103141483	6.41	0
OLFM3	NM_058170	chr1	102410447	102410930	6.38	0.05
CTB-174D11.1	NR_109897	chr5	168475620	168476289	6.38	0
EGFR	NM_005228	chr7	55063169	55064081	6.38	0
KIAA1024	NM_015206	chr15	79932331	79933001	6.36	0
TRIO	NM_007118	chr5	14186109	14186723	6.35	0
MIR4490	NR_039711	chr11	90927335	90928069	6.31	0
SNUPN	NM_005701	chr15	75913032	75913447	6.26	0
KAZN	NM_015209	chr1	14522095	14522504	6.25	0
PADI6	NM_207421	chr1	17682707	17683178	6.25	0
PIK3R3	NM_003629	chr1	46617859	46618357	6.25	0
PI4KB	NM_002651	chr1	151297680	151298277	6.25	0.05
CKS1B	NM_001826	chr1	154947190	154947763	6.25	0
DNAJC1	NM_022365	chr10	22384475	22384984	6.25	0
KIAA1217	NM_019590	chr10	24752411	24752837	6.25	0
FAM133CP	NR_027508	chr10	60531335	60531899	6.25	0.05
EMX2OS	NR_002791	chr10	119372828	119373374	6.25	0
SLC5A12	NM_178498	chr11	26709703	26710099	6.25	0.05
CCDC34	NM_030771	chr11	27416096	27416767	6.25	0
SLC1A2	NM_004171	chr11	35405423	35405875	6.25	0
NEAT1	NR_002802	chr11	65193589	65194054	6.25	0
NINJ2	NM_016533	chr12	755687	756179	6.25	0
PRMT8	NM_019854	chr12	3541197	3541753	6.25	0
ANO6	NM_001025356	chr12	45772887	45773425	6.25	0
LINC00348	NR_047699	chr13	71953029	71953604	6.25	0.05
LINC00333	NR_046871	chr13	84695051	84695600	6.25	0
LINC00929	NR_038851	chr15	26540132	26540704	6.25	0.05
C15orf53	NM_207444	chr15	39136725	39137425	6.25	0
GANC	NM_198141	chr15	42565876	42566825	6.25	0
VPS13C	NM_017684	chr15	61939693	61940025	6.25	0
LOC100128770	NR_047572	chr16	3080876	3081466	6.25	0.05
NAGPA-AS1	NR_038913	chr16	5061657	5062213	6.25	0.05
MIR21	NR_029493	chr17	57906515	57907104	6.25	0.05
LOC102723505	NR_110876	chr17	69981237	69981687	6.25	0
LOC100287042	NR_036520	chr17	73270434	73271004	6.25	0.05
MAP2K2	NM_030662	chr19	4130773	4131353	6.25	0.05
C2orf91	NM_001242815	chr2	42190690	42191171	6.25	0
SPTBN1	NM_003128	chr2	54785765	54786451	6.25	0
EFEMP1	NM_004105	chr2	56089871	56090396	6.25	0
PDE1A	NM_005019	chr2	183130464	183130947	6.25	0
TGM2	NM_004613	chr20	36738138	36738725	6.25	0
USP25	NM_013396	chr21	16777522	16777986	6.25	0
LINC00111	NR_024367	chr21	43035644	43036130	6.25	0
CCDC174	NM_016474	chr3	14675101	14675569	6.25	0
EFHB	NM_144715	chr3	19804890	19805391	6.25	0
STT3B	NM_178862	chr3	31651472	31651953	6.25	0
POU1F1	NM_000306	chr3	87382296	87382812	6.25	0
NAALADL2	NM_207015	chr3	174157173	174157712	6.25	0
HS3ST1	NM_005114	chr4	11790037	11790611	6.25	0.05
MIR573	NR_030299	chr4	24322603	24323545	6.25	0
SGMS2	NM_152621	chr4	108817575	108818066	6.25	0
PALLD	NM_016081	chr4	169436671	169437186	6.25	0
HIST1H2BJ	NM_021058	chr6	27060882	27061384	6.25	0
TAB2	NM_015093	chr6	149639876	149640437	6.25	0.05
PER4	NR_002790	chr7	10307559	10308228	6.25	0
JAZF1-AS1	NR_034097	chr7	28017976	28018485	6.25	0
BRI3	NM_015379	chr7	97911919	97912384	6.25	0
EYA1	NM_000503	chr8	71965298	71965771	6.25	0
ANKRD46	NM_198401	chr8	101503139	101503678	6.25	0
CDKL5	NM_003159	chrX	18442200	18442691	6.25	0
CBLN4	NM_080617	chr20	54392675	54393295	6.22	0
SFXN3	NM_030971	chr10	102802427	102802920	6.19	0
FBXL14	NM_152441	chr12	1710691	1711305	6.16	0.05
ESYT3	NM_031913	chr3	138226515	138227004	6.14	0
RNASEL	NM_021133	chr1	182557718	182558462	6.12	0
LOC101927153	NR_120321	chr15	94110648	94111196	6.12	0.23
TMEM106A	NM_145041	chr17	41363853	41364426	6.12	0.23
LINC01267	NR_110135	chr3	14350522	14350936	6.12	0
ADAMTSL3	NM_207517	chr15	84422260	84422790	6.11	0
CDH11	NM_001797	chr16	64450161	64450534	6.11	0
EFR3A	NM_015137	chr8	132868976	132869898	6.11	0
LINC00395	NR_047011	chr13	65262942	65263490	6.1	0
RBBP6	NM_006910	chr16	24550239	24550852	6.1	0
KCNJ15	NM_002243	chr21	39649555	39650101	6.1	0
SST	NM_001048	chr3	187385794	187386260	6.1	0
LOC101927460	NR_109887	chr5	124820104	124820675	6.1	0.05
ELMO1	NM_014800	chr7	37524408	37524970	6.1	0.05
RANBP6	NM_012416	chr9	6032294	6032805	6.1	0
LOC648987	NR_034085	chr5	43009053	43009929	6.07	0
CEP104	NM_014704	chr1	3769344	3769896	6.04	0
SLAMF6	NM_052931	chr1	160489900	160490493	6.04	0
ELF3	NM_004433	chr1	202025662	202026187	6.04	0
MAP3K8	NM_005204	chr10	30799298	30799891	6.04	0
DCDC1	NM_181807	chr11	31221836	31222420	6.04	0
DRD2	NM_000795	chr11	113440798	113441390	6.04	0
SNORD56B	NR_001276	chr14	71734396	71734887	6.04	0
SPATA22	NM_032598	chr17	3364689	3365241	6.04	0
CCT6B	NM_006584	chr17	33259735	33260321	6.04	0
CYB561	NM_001915	chr17	61350929	61351506	6.04	0
KCTD2	NM_015353	chr17	73031029	73031618	6.04	0
LOC101928514	NR_110837	chr17	74829440	74830014	6.04	0
IAH1	NM_001039613	chr2	9612810	9613403	6.04	0
GREB1	NM_014668	chr2	11640875	11641446	6.04	0
KCNK3	NM_002246	chr2	26943111	26943632	6.04	0
LOC100499194	NR_034130	chr2	114959900	114960457	6.04	0
CNTNAP5	NM_130773	chr2	124728354	124728949	6.04	0
DLX2	NM_004405	chr2	172959706	172960299	6.04	0
CASP10	NM_001230	chr2	202047656	202048251	6.04	0
SCAND1	NM_016558	chr20	34471817	34472414	6.04	0
SAMHD1	NM_015474	chr20	35579797	35580442	6.04	0
MIR4756	NR_039913	chr20	52653067	52653664	6.04	0
LINC00319	NM_194309	chr21	44860735	44861371	6.04	0
BTD	NM_000060	chr3	15642655	15643212	6.04	0
FGF12-AS1	NR_046596	chr3	191876908	191877469	6.04	0
MIR573	NR_030299	chr4	24344808	24345366	6.04	0
LINC01378	NR_125757	chr4	118302701	118303263	6.04	0
JADE1	NM_024900	chr4	129748875	129749369	6.04	0
SPOCK3	NM_016950	chr4	167706942	167707526	6.04	0
LOC100506122	NR_038838	chr4	171787671	171788268	6.04	0
PLK2	NM_006622	chr5	57762532	57763201	6.04	0
HINT1	NM_005340	chr5	129877286	129877882	6.04	0
EDN1	NM_001955	chr6	12277423	12278015	6.04	0
RNU6-48P	NR_103808	chr6	12491206	12491790	6.04	0
TNXB	NM_019105	chr6	32052283	32052796	6.04	0
ITPR3	NM_002224	chr6	33603949	33604454	6.04	0
STK38	NM_007271	chr6	36491367	36491960	6.04	0
TPBG	NM_006670	chr6	83043024	83043491	6.04	0
GJA1	NM_000165	chr6	122101754	122102351	6.04	0
MYB	NM_005375	chr6	135632459	135633010	6.04	0
PCLO	NM_014510	chr7	82776523	82777079	6.04	0
HIPK2	NM_022740	chr7	139433969	139434547	6.04	0
IZUMO2	NM_152358	chr19	50676404	50677005	6.03	0.05
KAZN	NM_015209	chr1	15068762	15069325	6	0.22
IFI44L	NM_006820	chr1	79067307	79067854	6	0
PTBP2	NM_021190	chr1	97085676	97086319	6	0.14
LOC100129138	NR_033990	chr1	104824444	104824859	6	0
MUC1	NM_002456	chr1	155162784	155163720	6	0
LBR	NM_002296	chr1	225614350	225614883	6	0
GALNT2	NM_004481	chr1	230213163	230213815	6	0
ARNTL	NM_001178	chr11	13359381	13359877	6	0.1
MPPED2	NM_001584	chr11	30483417	30484145	6	0
ABTB2	NM_145804	chr11	34324048	34324579	6	0
SLC38A1	NM_030674	chr12	46611214	46611689	6	0.05
TBX3	NM_005996	chr12	115441336	115441866	6	0.23
GPR133	NM_198827	chr12	131436799	131437248	6	0.05
ATP8B4	NM_024837	chr15	50429225	50429978	6	0
UACA	NM_018003	chr15	70800858	70801389	6	0
TRIM47	NM_033452	chr17	73872699	73873262	6	0.22
CCDC68	NM_025214	chr18	52613426	52613867	6	0
RSAD2	NM_080657	chr2	7017674	7018103	6	0
THSD7B	NM_001080427	chr2	137936610	137937194	6	0.05
LRP1B	NM_018557	chr2	142619937	142620498	6	0.23
WIPF1	NM_003387	chr2	175482268	175482986	6	0.05
SCG2	NM_003469	chr2	224388159	224388713	6	0
LINC00161	NR_026552	chr21	29898145	29898595	6	0.05
LINC01422	NR_110540	chr22	27501583	27502146	6	0
CNTN6	NM_014461	chr3	1225181	1225633	6	0.05
CNTN6	NM_014461	chr3	1358963	1359555	6	0.26
UBE2E1	NM_003341	chr3	23651515	23652113	6	0.05
TGFBR2	NM_003242	chr3	30539586	30539999	6	0
RPL39L	NM_052969	chr3	186820735	186821260	6	0.23
IGFBP7	NM_001553	chr4	57985354	57986037	6	0.23
SPRY1	NM_005841	chr4	124339451	124339999	6	0.23
TARS	NM_152295	chr5	33558663	33559390	6	0
GLRX	NM_002064	chr5	95158439	95159169	6	0.22
RGMB	NM_173670	chr5	97764510	97765107	6	0.05
EBF1	NM_024007	chr5	158488470	158489020	6	0.23
CMAHP	NR_002174	chr6	25138970	25139375	6	0
PREP	NM_002726	chr6	106049465	106050086	6	0
TAB2	NM_015093	chr6	149415518	149416238	6	0
TWIST1	NM_000474	chr7	18933925	18934541	6	0
SEMA3C	NM_006379	chr7	80901156	80901731	6	0.22
STEAP4	NM_024636	chr7	87940947	87941497	6	0.23
TES	NM_015641	chr7	115816319	115816800	6	0.05
CAPZA2	NM_006136	chr7	116416589	116417062	6	0
TAS2R16	NM_016945	chr7	122665250	122665834	6	0.05
FLJ40288	NM_173682	chr7	132488896	132489461	6	0.05
C8orf4	NM_020130	chr8	39976561	39977418	6	0
TCEANC	NM_152634	chrX	13670872	13671400	6	0.23
PHLDA1	NM_007350	chr12	76371612	76372209	5.99	0
GLB1	NM_000404	chr3	33141681	33142276	5.97	0.25
WNT5B	NM_030775	chr12	1714563	1715242	5.95	0.05
LOC101928855	NR_110852	chr17	78746649	78747132	5.95	0
HPVC1	NR_004422	chr7	54222801	54223591	5.95	0
LAMB1	NM_002291	chr7	107589229	107589784	5.95	0.05
MIR4470	NR_039680	chr8	62679793	62680289	5.95	0
ADAM12	NM_003474	chr10	127932410	127933002	5.94	0.25
GABRG3	NM_033223	chr15	27188387	27188979	5.94	0
MIR645	NR_030375	chr20	49177938	49178530	5.94	0
ST8SIA4	NM_005668	chr5	100870019	100870609	5.92	0
LINC01235	NR_033863	chr9	13484960	13485544	5.92	0
SMAD3	NM_005902	chr15	67356042	67356883	5.9	0
USP42	NM_032172	chr7	6145371	6146043	5.9	0
SH2D5	NM_001103160	chr1	21059221	21059807	5.88	0
ELTD1	NM_022159	chr1	79871716	79872445	5.88	0.26
KRT81	NM_002281	chr12	52674018	52674618	5.88	0.05
RASAL1	NM_004658	chr12	113550998	113551584	5.88	0
APEX1	NM_001641	chr14	20923013	20923583	5.88	0
LOC101929655	NR_120365	chr15	81631625	81632150	5.88	0.23
AGBL1	NM_152336	chr15	86702610	86703174	5.88	0
PITPNC1	NM_012417	chr17	65386848	65387445	5.88	0
YWHAB	NM_003404	chr20	43480144	43480734	5.88	0
MIR4532	NR_039757	chr20	56404811	56405338	5.88	0.23
LINC01021	NR_038848	chr5	27957165	27957667	5.88	0
LY86-AS1	NM_173675	chr6	6857401	6857869	5.88	0
AGR3	NM_176813	chr7	16887056	16887624	5.88	0
NRARP	NM_001004354	chr9	140203356	140203856	5.88	0
C16orf72	NM_014117	chr16	9192400	9192984	5.86	0.25
FHIT	NM_002012	chr3	61237006	61237590	5.86	0
AQP7	NM_001170	chr9	33422435	33423017	5.84	0
TAF13	NM_005645	chr1	109618517	109618888	5.83	0
MRPL24	NM_024540	chr1	156710541	156711277	5.83	0
C1orf74	NM_152485	chr1	209957737	209958296	5.83	0.23
ZNF692	NM_017865	chr1	249167989	249168658	5.83	0
OAZ2	NM_002537	chr15	64972044	64972558	5.83	0.05
POLG	NM_002693	chr15	89892052	89892884	5.83	0
ANKRD26P1	NM_001004299	chr16	46413543	46414265	5.83	0.14
CDH5	NM_001795	chr16	66351072	66351419	5.83	0
KCNJ16	NM_018658	chr17	68106213	68106610	5.83	0.05
LOC728730	NR_037875	chr2	39719164	39719563	5.83	0
CTNNBL1	NM_030877	chr20	36321921	36322286	5.83	0
MYD88	NM_002468	chr3	38179566	38180435	5.83	0
DNAJC13	NM_015268	chr3	132136691	132137360	5.83	0
PRKG2	NM_006259	chr4	82034885	82035243	5.83	0
GALNTL6	NM_001034845	chr4	172560733	172561268	5.83	0
RHOBTB3	NM_014899	chr5	95065684	95066197	5.83	0.05
BCKDHB	NM_000056	chr6	81399146	81399941	5.83	0.05
CDC14C	NM_152627	chr7	49300540	49301032	5.83	0.05
CASC21	NR_117099	chr8	128280961	128281310	5.83	0
EFR3A	NM_015137	chr8	132916572	132917013	5.83	0
CDCP1	NM_022842	chr3	45164423	45164920	5.82	0
HS6ST3	NM_153456	chr13	96890970	96891529	5.81	0.05
STAT1	NM_007315	chr2	191862352	191862927	5.81	0.1
C20orf85	NM_178456	chr20	56653867	56654322	5.81	0
BCHE	NM_000055	chr3	165360619	165361189	5.81	0
C5orf15	NM_020199	chr5	133304279	133304867	5.81	0.14
C8orf4	NM_020130	chr8	40071797	40072371	5.81	0.1
NEAT1	NR_002802	chr11	65188532	65189303	5.8	0.36
SCARNA22	NR_003004	chr4	1941803	1942796	5.8	0
NOG	NM_005450	chr17	54776511	54776971	5.78	0
SOX9	NM_000346	chr17	70130551	70131243	5.78	0
HIPK1	NM_152696	chr1	114499883	114500290	5.77	0
LOC101928989	NR_120571	chr11	81890293	81890761	5.77	0.05
TSHZ2	NM_173485	chr20	51475872	51476652	5.77	0
HAPLN1	NM_001884	chr5	82975543	82976241	5.77	0.22
PDE1C	NM_005020	chr7	32099273	32099789	5.77	0.23
GYG2P1	NR_033667	chrY	13669308	13670031	5.77	0
LINC00273	NM_001040069	chr16	34182769	34183658	5.73	0
TRIT1	NM_017646	chr1	40323309	40323893	5.71	0
PDE4B	NM_002600	chr1	66839949	66840294	5.71	0
CSRP1	NM_004078	chr1	201481833	201482429	5.71	0
MAP1LC3C	NM_001004343	chr1	242309904	242310400	5.71	0
NRG3-AS1	NR_120666	chr10	84264735	84265086	5.71	0
POLA2	NM_002689	chr11	65029735	65030081	5.71	0
DLG2	NM_001364	chr11	83413038	83413479	5.71	0
PDE3A	NM_000921	chr12	20365199	20366072	5.71	0
TCTN2	NM_024809	chr12	124144578	124145146	5.71	0
SNORD83B	NR_000028	chr22	39704566	39705221	5.71	0
TNRC6B	NM_015088	chr22	40490481	40490964	5.71	0
MBD4	NM_003925	chr3	129158772	129159358	5.71	0
TGFBI	NM_000358	chr5	135349697	135350596	5.71	0
UACA	NM_018003	chr15	70941157	70941611	5.7	0
PCSK9	NM_174936	chr1	55517310	55517896	5.68	0.24
LOC440311	NR_077061	chr15	95560927	95561530	5.68	0
TM2D3	NM_025141	chr15	102192891	102193400	5.68	0.05
ERBB4	NM_005235	chr2	213400844	213401396	5.68	0.05
LOC339862	NM_001257177	chr3	18029573	18030128	5.68	0.05
ZBTB38	NM_152535	chr3	141051218	141051715	5.68	0
GPR87	NM_023915	chr3	151022796	151023777	5.68	0
IQCJ-SCHIP1-AS1	NR_121669	chr3	159386732	159387315	5.68	0.24
TPI1P3	NR_027338	chr6	116217847	116218391	5.68	0.05
AUTS2	NM_015570	chr7	69084117	69084644	5.68	0
CAPZA2	NM_006136	chr7	116441541	116442138	5.68	0.23
LOC100506860	NR_109780	chr7	130645029	130645497	5.68	0
LOC101929196	NR_120348	chr15	71587173	71588179	5.66	0
MIR4714	NR_039864	chr15	99399567	99400236	5.66	0.22
C7orf69	NM_025031	chr7	47826597	47827161	5.66	0
TNFSF15	NM_005118	chr9	117614286	117614848	5.64	0
CD47	NM_001777	chr3	107807495	107808056	5.63	0
PTPRM	NM_002845	chr18	7958447	7958912	5.62	0
MIR4792	NR_039955	chr3	24719680	24720344	5.62	0
GPAM	NM_020918	chr10	113634243	113634802	5.61	0.05
IGF2BP3	NM_006547	chr7	23514090	23514833	5.59	0.05
LIMA1	NM_016357	chr12	50615092	50615648	5.58	0
LOC100131315	NR_109767	chr15	33170867	33171563	5.58	0
MIR1262	NR_031664	chr1	68609936	68610387	5.56	0.05
GBAP1	NR_002188	chr1	155194524	155195008	5.56	0.24
DUSP23	NM_017823	chr1	159748872	159749541	5.56	0
BLNK	NM_013314	chr10	97997745	97998328	5.56	0
BBOX1-AS1	NR_125766	chr11	27259622	27260618	5.56	0
NR1H3	NM_005693	chr11	47269493	47270130	5.56	0.05
ITGBL1	NM_004791	chr13	102102619	102103289	5.56	0
ALDH1A2	NM_003888	chr15	58243943	58244391	5.56	0.05
UBN1	NM_016936	chr16	4929872	4930467	5.56	0.23
MIR6506	NR_106761	chr16	15691030	15691436	5.56	0
TRIB2	NM_021643	chr2	12810622	12811207	5.56	0
EPHA4	NM_004438	chr2	222702278	222702906	5.56	0.05
FGF12	NM_004113	chr3	192377027	192377539	5.56	0
HAPLN1	NM_001884	chr5	83140468	83140850	5.56	0
CAST	NM_001750	chr5	96038683	96039548	5.56	0
LIX1	NM_153234	chr5	96460966	96461536	5.56	0.33
LOC100505841	NM_001195535	chr5	121499349	121499930	5.56	0.24
GRXCR2	NM_001080516	chr5	145248049	145248733	5.56	0.26
GALNT10	NM_017540	chr5	153666656	153667126	5.56	0
MLIP-IT1	NR_046832	chr6	53791738	53792301	5.56	0.14
SDK1	NM_152744	chr7	4056770	4057211	5.56	0.05
FAM183B	NM_001105282	chr7	38718900	38719489	5.56	0.23
ZC3HAV1	NM_020119	chr7	138796489	138797027	5.56	0
TTC26	NM_024926	chr7	138818399	138818976	5.56	0
JAK2	NM_004972	chr9	4936132	4936718	5.56	0.23
LOC101448202	NR_103451	chr9	137756689	137757260	5.56	0
TFPI	NM_006287	chr2	188410220	188410909	5.53	0.05
LETMD1	NM_015416	chr12	51442593	51443380	5.52	0.29
ITGA6	NM_000210	chr2	173149766	173150316	5.52	0.05
JARID2	NM_004973	chr6	15410251	15410801	5.52	0
NAALADL2-AS1	NR_046714	chr3	175507978	175508588	5.51	0
MYO18A	NM_078471	chr17	27503184	27503622	5.5	0
ETV5	NM_004454	chr3	185888365	185888756	5.5	0
LINC01265	NR_104631	chr5	38781895	38782605	5.5	0
STX8	NM_004853	chr17	9292371	9292918	5.49	0.05
LOC101928168	NR_120523	chr7	29166525	29166836	5.48	0
LINC01031	NR_125789	chr1	193387562	193388216	5.45	0
ELF1	NM_172373	chr13	41558752	41559186	5.45	0
C15orf54	NM_207445	chr15	39488278	39488793	5.45	0.22
CRTC3	NM_022769	chr15	91103452	91103962	5.45	0
CFLAR	NM_003879	chr2	201991526	201992069	5.45	0.05
CPS1	NM_001875	chr2	211437297	211437939	5.45	0
MIR4532	NR_039757	chr20	56595626	56596173	5.45	0.05
LINC00260	NM_032633	chr1	203711479	203711968	5.43	0.05
OR4B1	NM_001005470	chr11	48131256	48131770	5.43	0.05
MCRS1	NM_006337	chr12	49961638	49962232	5.43	0.23
AGBL5	NM_021831	chr2	27273581	27274200	5.43	0.05
MIR4450	NR_039654	chr4	77620340	77620842	5.43	0.05
ATP6AP1L	NM_001017971	chr5	81701830	81702496	5.43	0.05
MAS1	NM_002377	chr6	160321113	160321887	5.43	0.05
HDAC9	NM_014707	chr7	18390154	18390694	5.42	0.05
SNORA14B	NR_002956	chr1	235132784	235133729	5.41	0
ITGB5	NM_002213	chr3	124556580	124557172	5.41	0
FSTL4	NM_015082	chr5	132880060	132880635	5.41	0
SEMA3A	NM_006080	chr7	83813235	83813666	5.41	0
HAS2	NM_005328	chr8	122753794	122754333	5.41	0.05
DIRAS3	NM_004675	chr1	68452961	68453576	5.4	0.05
PDE4B	NM_002600	chr1	66727804	66729029	5.38	0
LOC101928855	NR_110852	chr17	78806591	78807204	5.38	0.05
LOC101927460	NR_109887	chr5	124744769	124745424	5.38	0
ZCCHC7	NM_032226	chr9	37178543	37179078	5.37	0.25
IRF2BPL	NM_024496	chr14	77428266	77428934	5.36	0
NGF	NM_002506	chr1	115843086	115843593	5.32	0.05
MRPS14	NM_022100	chr1	175002634	175003219	5.32	0
MIR8068	NR_107035	chr11	28679966	28680581	5.32	0.05
PIP4K2C	NM_024779	chr12	57973811	57974408	5.32	0.23
SLC8A1	NM_021097	chr2	40650479	40651034	5.32	0.24
TBX18	NM_001080508	chr6	85685492	85686130	5.32	0.05
RBM20	NM_001134363	chr10	112466216	112466745	5.31	0
DNAH11	NM_001277115	chr7	21643557	21644192	5.31	0.05
CASC21	NR_117099	chr8	128296806	128297482	5.3	0
MAP2K2	NM_030662	chr19	4134309	4134940	5.28	0.05
ARID1A	NM_006015	chr1	27032258	27032783	5.27	0
MLST8	NM_022372	chr16	2254614	2255185	5.26	0
2018-03-10	NM_152598	chr17	60896636	60897209	5.26	0
BCHE	NM_000055	chr3	165993126	165993716	5.26	0.05
MUT	NM_000255	chr6	48793436	48794016	5.26	0.05
CGA	NM_000735	chr6	87789158	87789709	5.26	0
CHN2	NM_004067	chr7	29388637	29389578	5.26	0
OR10A2	NM_001004460	chr11	6890265	6890683	5.25	0
LINC00929	NR_038851	chr15	26605279	26605971	5.21	0
NUDCD2	NM_145266	chr5	162886334	162886840	5.21	0.05
XDH	NM_000379	chr2	31624436	31624823	5.19	0
PRKG2	NM_006259	chr4	82063833	82064479	5.18	0
MIR4279	NR_036241	chr5	32020012	32021173	5.17	0
LOC101928861	NR_120513	chr7	133478937	133479502	5.17	0
BRINP1	NM_014618	chr9	121405446	121406068	5.17	0
TBX22	NM_016954	chrX	79060944	79061632	5.17	0
EYA2	NM_005244	chr20	45468443	45468956	5.15	0
PMCHL1	NM_031887	chr5	21817795	21818601	5.15	0
TES	NM_015641	chr7	115870151	115870884	5.14	0
STOML1	NM_004809	chr15	74275931	74276493	5.13	0
CEBPB-AS1	NR_125739	chr20	48835436	48835953	5.13	0
VAMP3	NM_004781	chr1	7529315	7529859	5.1	0.23
CACNA1C-AS2	NR_046579	chr12	2703698	2704229	5.1	0.24
TAF4	NM_003185	chr20	60597380	60597972	5.1	0.22
TTC37	NM_014639	chr5	94878939	94879459	5.1	0.24
NRCAM	NM_005010	chr7	107886791	107887357	5.1	0
MRPS30	NM_016640	chr5	44875381	44876089	5.09	0
CSTF1	NM_001324	chr20	54967565	54968079	5.08	0.05
NFIB	NM_005596	chr9	14320088	14320542	5.07	0.1
LINC01377	NR_104617	chr5	3320243	3321233	5.06	0
PHYKPL	NM_153373	chr5	177746953	177747556	5.04	0
LINC00898	NM_001001693	chr22	47988310	47988811	5.03	0.25
LINC01209	NR_110819	chr3	176506401	176507002	5.03	0.05
UBAP1	NM_016525	chr9	34158421	34159021	5.02	0.05
AJAP1	NM_018836	chr1	4641998	4642544	5	0
MIR4689	NR_039838	chr1	5930978	5931420	5	0.05
PEX14	NM_004565	chr1	10588840	10589420	5	0.22
SPEN	NM_015001	chr1	16160787	16161338	5	0.23
RNF19B	NM_153341	chr1	33427858	33428273	5	0.1
LOC101926964	NR_110628	chr1	61085937	61086547	5	0.7
LEPR	NM_002303	chr1	65975675	65976222	5	0
PDE4B	NM_002600	chr1	66708308	66708821	5	0.22
SERBP1	NM_015640	chr1	67886968	67887524	5	0
BCL10	NM_003921	chr1	85763508	85764069	5	0.23
MIR760	NR_030621	chr1	94245004	94245687	5	0
MAGI3	NM_020965	chr1	113957621	113958181	5	0.59
S100A11	NM_005620	chr1	152007175	152007689	5	0.24
LOC100422212	NR_104294	chr1	163792156	163792697	5	0.23
LOC100505918	NR_037851	chr1	168375141	168375664	5	0.24
NUAK2	NM_030952	chr1	205263258	205263832	5	0.05
INTS7	NM_015434	chr1	212208702	212209491	5	0.05
DISP1	NM_032890	chr1	223060282	223060688	5	0.05
DISP1	NM_032890	chr1	223070795	223071534	5	0.33
C1orf198	NM_032800	chr1	230961038	230961553	5	0.33
TARBP1	NM_005646	chr1	234635453	234635943	5	0.1
GREM2	NM_022469	chr1	240549481	240550237	5	0
LINC00707	NR_038291	chr10	6958316	6959017	5	0.05
ANKRD30A	NM_052997	chr10	37011118	37011676	5	0.05
NRG3-AS1	NR_120666	chr10	84388876	84389374	5	0.1
PLCE1-AS2	NR_120615	chr10	95864035	95864625	5	0.05
ABCC2	NM_000392	chr10	101561497	101562047	5	0.05
TRIM8	NM_030912	chr10	104433399	104433770	5	0.1
ADRA2A	NM_000681	chr10	113076830	113077377	5	0.23
MIR4295	NR_036177	chr10	114358503	114359040	5	0.23
TUB	NM_003320	chr11	8119665	8120239	5	0.7
BBOX1-AS1	NR_125766	chr11	27255569	27256284	5	0
BSCL2	NM_032667	chr11	62476562	62477156	5	0.05
PLCB3	NM_000932	chr11	64025949	64026515	5	0.05
C2CD3	NM_015531	chr11	73858413	73858948	5	0.14
USP35	NM_020798	chr11	77913164	77913714	5	0.23
MIR708	NR_030598	chr11	78748267	78748717	5	0.23
PRCP	NM_005040	chr11	82569755	82570300	5	0
DLG2	NM_001364	chr11	83391792	83392666	5	0
MIR4490	NR_039711	chr11	91129380	91130023	5	0.19
LMO3	NM_018640	chr12	16917727	16918516	5	1.52
LMNTD1	NM_152590	chr12	25844518	25845277	5	0
ERGIC2	NM_016570	chr12	29534124	29534605	5	0.05
ALG10	NM_032834	chr12	34832081	34832550	5	0.22
KRT78	NM_173352	chr12	53263862	53264455	5	0.05
MIR6125	NR_106740	chr12	62658559	62659015	5	0.05
NUAK1	NM_014840	chr12	106424079	106424559	5	0.05
EDNRB-AS1	NR_103853	chr13	78431707	78432267	5	0.23
RNF219-AS1	NR_047001	chr13	78889873	78890431	5	0
LOC101927284	NR_110754	chr13	95400720	95401312	5	0.05
CLYBL-AS1	NR_046525	chr13	100472736	100473284	5	0.23
LOC101927780	NR_110416	chr14	62040105	62041087	5	0
GABRG3	NM_033223	chr15	27297368	27297808	5	0.05
EMC4	NM_016454	chr15	34531476	34532137	5	0
MIR4716	NR_039866	chr15	49455685	49456277	5	0.05
LOC100996876	NR_120318	chr15	61051732	61052106	5	0.1
ADAMTSL3	NM_207517	chr15	84401527	84402440	5	0
ISG20	NM_002201	chr15	89181795	89182388	5	0.05
SEMA4B	NM_020210	chr15	90727189	90727997	5	0
RGMA	NM_020211	chr15	93743365	93743913	5	0.23
NAA60	NM_024845	chr16	3508929	3509583	5	0.33
FENDRR	NR_033925	chr16	86538923	86539293	5	0.1
SLFN12	NM_018042	chr17	33760421	33761012	5	0.26
HNF1B	NM_000458	chr17	36062470	36063128	5	0.23
GSDMB	NM_018530	chr17	38060523	38061053	5	0
NR1D1	NM_021724	chr17	38256868	38257312	5	0.23
JUP	NM_002230	chr17	39949656	39950217	5	0.05
RPRML	NM_203400	chr17	45057082	45057513	5	0
PHOSPHO1	NM_178500	chr17	47313386	47313849	5	0.23
PITPNC1	NM_012417	chr17	65492133	65492633	5	0.3
KC6	NR_002838	chr18	38484062	38484578	5	0
ZBTB7C	NM_001039360	chr18	45708107	45708698	5	0.05
RAB27B	NM_004163	chr18	52441467	52442385	5	0.29
CD97	NM_001784	chr19	14431119	14431678	5	0.23
LOC100505736	NR_120504	chr2	28384484	28385014	5	0
SIX3-AS1	NR_103785	chr2	45060539	45061211	5	0.23
EPAS1	NM_001430	chr2	46218797	46219370	5	0.05
EPAS1	NM_001430	chr2	46295054	46295555	5	0.23
LOC644838	NR_038844	chr2	67486810	67487503	5	0
YY1P2	NR_033658	chr2	139705443	139706034	5	0.05
YY1P2	NR_033658	chr2	140956670	140957221	5	0.05
GALNT5	NM_014568	chr2	158117631	158118227	5	0.05
PDE1A	NM_005019	chr2	183223952	183224593	5	0
DIRC3	NR_026597	chr2	218549654	218550464	5	0
[truncated: 1,214 more rows]

## Sheet: STAT2-IFNa (No IRF9)
Table S1_STAT2-(No IRF9)-IFNa, Related to Figure 1
Gene Name	Chr	Start	End	Annotation	Gene Alias	Gene Description	Gene Type	ISRE(IRF) sequence,strand,conservation	T1ISRE(IRF)sequence,strand,conservation
LAP3	chr4	17581945	17582145	intron (NM_015907, intron 2 of 12)	HEL-S-106|LAP|LAPEP|PEPS	leucine aminopeptidase 3	protein-coding	-1(ACTTTCTGTTTC,+,0.00)
C1QL3	chr10	16612805	16613005	Intergenic	C1QTNF13|C1ql|CTRP13|K100	complement component 1, q subcomponent-like 3	protein-coding	-10(AAAACTGAAACT,-,0.00)
FADS2	chr11	61605493	61605693	intron (NM_004265, intron 2 of 11)	D6D|DES6|FADSD6|LLCDL2|SLL0262|TU13	fatty acid desaturase 2	protein-coding	-10(AGTTTCATTTTC,+,0.00)
SLC35F2	chr11	107689876	107690076	intron (NM_017515, intron 1 of 7)	HSNOV1	solute carrier family 35, member F2	protein-coding	-10(AGTTTCGTTTTC,+,0.00)
FAM47A	chrX	33848587	33848787	Intergenic	-	family with sequence similarity 47, member A	protein-coding	-100(AGTTTCTGTTTC,+,0.00)
HLTF-AS1	chr3	148760887	148761087	intron (NM_139048, intron 18 of 25)	-	HLTF antisense RNA 1	ncRNA	-11(GAAAGTGAAAGA,-,0.00)	18(AGAAATGAAAGT,-,0.00)
TNS3	chr7	47445263	47445463	intron (NM_022748, intron 13 of 30)	TEM6|TENS1	tensin 3	protein-coding	-12(ACTTTCATTTTC,+,0.00)
SLC1A3	chr5	36667918	36668118	intron (NM_001289940, intron 3 of 7)	EA6|EAAT1|GLAST|GLAST1	solute carrier family 1 (glial high affinity glutamate transporter), member 3	protein-coding	-12(GAAAAAGAAACT,-,0.00)
CDH18	chr5	19931926	19932126	intron (NM_001291956, intron 4 of 14)	CDH14|CDH14L|CDH24	cadherin 18, type 2	protein-coding	-13(AGTTTCATTTTC,+,0.00)
C20orf144	chr20	32235492	32235692	3' UTR (NM_005093, exon 12 of 12)	dJ63M2.6	chromosome 20 open reading frame 144	protein-coding	-13(AGTTTCGTTTTC,+,0.00)
SNORD83B	chr22	39704734	39704934	Intergenic	RNU83B|U83B	small nucleolar RNA, C/D box 83B	snoRNA	-14(GGTTTCACTTTC,+,0.00),1(AGTTGCAGTTTC,+,0.00)
RALYL	chr8	84860241	84860441	Intergenic	HNRPCL3	RALY RNA binding protein-like	protein-coding	-15(GAAATTGAAAGT,-,0.00)
RNASEL	chr1	182557952	182558152	intron (NM_021133, intron 1 of 6)	PRCA1|RNS4	ribonuclease L (2',5'-oligoisoadenylate synthetase-dependent)	protein-coding	-16(GCTTTCAATTTC,+,0.00)
2018-03-11	chr5	15914758	15914958	intron (NM_001278317, intron 2 of 3)	MARCH-XI	membrane-associated ring finger (C3HC4) 11	protein-coding	-17(GAAAATGAAAGT,-,0.00)
FAT4	chr4	126289827	126290027	intron (NM_024582, intron 1 of 16)	CDHF14|CDHR11|FAT-J|FATJ|NBLA00548|VMLDS2	FAT atypical cadherin 4	protein-coding	-17(GAAAGAGAAAGT,-,0.00)
TREX1	chr3	48507542	48507742	TTS (NM_130384)	AGS1|CRV|DRN3|HERNS	three prime repair exonuclease 1	protein-coding	-19(AGTTTCACTTCC,+,0.00)
PLA2G6	chr22	38576737	38576937	intron (NM_001199562, intron 1 of 15)	CaI-PLA2|GVI|INAD1|IPLA2-VIA|NBIA2|NBIA2A|NBIA2B|PARK14|PLA2|PNPLA9|iPLA2|iPLA2beta	phospholipase A2, group VI (cytosolic, calcium-independent)	protein-coding	-19(GAAACTGAGACT,-,0.00)
MN1	chr22	27910559	27910759	Intergenic	MGCR|MGCR1|MGCR1-PEN|dJ353E16.2	meningioma (disrupted in balanced translocation) 1	protein-coding	-2(AGTTTCTTTTTC,+,0.00)
LOC100506321	chr14	65548197	65548397	intron (NM_002382, intron 3 of 4)	-	uncharacterized LOC100506321	ncRNA	-21(ACTTTCAGTTTC,+,0.00),-15(AGTTTCTGTTTT,+,0.00)
LOC100506393	chr12	19987023	19987223	Intergenic	-	uncharacterized LOC100506393	ncRNA	-21(AGTTTCATTTTC,+,0.00)
LOC729987	chr1	98637701	98637901	Intergenic	-	uncharacterized LOC729987	ncRNA	-21(GGTTTCTGTTTC,+,0.00)
FNDC3B	chr3	171852258	171852458	intron (NM_001135095, intron 3 of 25)	FAD104|PRO4979|YVTM2421	fibronectin type III domain containing 3B	protein-coding	-22(AGTTTCGGTTTC,+,0.00)
CD38	chr4	15773084	15773284	Intergenic	ADPRC 1|T10	CD38 molecule	protein-coding	-22(GAAAGAGAAACT,-,0.00)
NFIL3	chr9	94195510	94195710	Intergenic	E4BP4|IL3BP1|NF-IL3A|NFIL3A	nuclear factor, interleukin 3 regulated	protein-coding	-22(TGTTTCAGTTTC,+,0.00)
PRR34	chr22	46461700	46461900	Intergenic	C22orf26	proline rich 34	protein-coding	-23(GAAAATGAAACT,-,0.00)
HAT1	chr2	172779708	172779908	intron (NM_003642, intron 1 of 10)	KAT1	histone acetyltransferase 1	protein-coding	-25(AGTTTCTTTTTC,+,0.00)
DCBLD2	chr3	98969708	98969908	Intergenic	CLCP1|ESDN	discoidin, CUB and LCCL domain containing 2	protein-coding	-25(AGTTTCTTTTTC,+,0.00)
DMD	chrX	32466638	32466838	exon (NM_004010, exon 27 of 79)	BMD|CMD3B|DXS142|DXS164|DXS206|DXS230|DXS239|DXS268|DXS269|DXS270|DXS272|MRX85	dystrophin	protein-coding	-26(AGTTTCACTTTC,+,0.00)
PGAP1	chr2	197797004	197797204	Intergenic	Bst1|ISPD3024|MRT42|SPG67	post-GPI attachment to proteins 1	protein-coding	-26(GAAAATGAAAGT,-,0.00)
PAPD7	chr5	6722344	6722544	intron (NM_001171805, intron 1 of 12)	LAK-1|LAK1|POLK|POLS|TRF4|TRF4-1|TRF41|TUTASE5	PAP associated domain containing 7	protein-coding	-26(GAAATTGAAACC,-,0.00)
MT2A	chr16	56643552	56643752	TTS (NM_005953)	MT2	metallothionein 2A	protein-coding	-27(ACTTTCAGTTTC,+,0.00),26(ACTTTCAATTTC,+,0.00)
HMHB1	chr5	143302356	143302556	Intergenic	HB-1|HLA-HB1	histocompatibility (minor) HB-1	protein-coding	-27(GGTTTCAATTTC,+,0.00)
HOXB-AS3	chr17	46662903	46663103	Intergenic	-	HOXB cluster antisense RNA 3	ncRNA	-28(GCTTTCGGTTTC,+,0.00)
SLAMF6	chr1	160490054	160490254	intron (NM_052931, intron 1 of 7)	CD352|KALI|KALIb|Ly108|NTB-A|NTBA|SF2000	SLAM family member 6	protein-coding	-29(AGTTTCTATTTC,+,0.00)
M1AP	chr2	74847161	74847361	intron (NM_138804, intron 2 of 10)	C2orf65|D6Mm5e|SPATA37	meiosis 1 associated protein	protein-coding	-29(AGTTTCTGTTTC,+,0.00)
MOGAT1	chr2	223559014	223559214	exon (NM_058165, exon 4 of 6)	DGAT2L|DGAT2L1|MGAT1	monoacylglycerol O-acyltransferase 1	protein-coding	-29(GGTTTCAGTTTC,+,0.00)
SLIT2-IT1	chr4	20420539	20420739	intron (NM_001289135, intron 4 of 35)	-	SLIT2 intronic transcript 1 (non-protein coding)	ncRNA	-30(ACTTTCTGTTTC,+,0.00)
SH2D4A	chr8	19246971	19247171	intron (NM_022071, intron 8 of 9)	PPP1R38|SH2A	SH2 domain containing 4A	protein-coding	-30(AGTTTCAGTTCC,+,0.00)
KCNJ12	chr17	21251364	21251564	Intergenic	IRK-2|IRK2|KCNJN1|Kir2.2|Kir2.2v|hIRK|hIRK1|hkir2.2x|kcnj12x	potassium inwardly-rectifying channel, subfamily J, member 12	protein-coding	-30(GAAATTGAAACC,-,0.00)
TEAD1	chr11	12830305	12830505	intron (NM_021961, intron 3 of 12)	AA|NTEF-1|REF1|TCF-13|TCF13|TEAD-1|TEF-1	TEA domain family member 1 (SV40 transcriptional enhancer factor)	protein-coding	-31(AGTTTCAGTTTC,+,0.00)
PABPC4L	chr4	134834281	134834481	Intergenic	-	poly(A) binding protein, cytoplasmic 4-like	protein-coding	-31(GAAAGTGAAACT,-,0.00)
XRN1	chr3	142164887	142165087	intron (NM_001282859, intron 1 of 11)	2018-09-01	5'-3' exoribonuclease 1	protein-coding	-32(AGTTTCTCTTTC,+,0.00)	-44(ACTTTGGTTTCT,+,0.00)
CXorf36	chrX	44931275	44931475	intron (NR_111960, intron 16 of 27)	4930578C19Rik|DIA1R|EPQL1862|PRO3743|bA435K1.1	chromosome X open reading frame 36	protein-coding	-33(AGTTTCTATTTC,+,0.00),-17(AGTTTCTATTTC,+,0.00)
NECAP1	chr12	8240424	8240624	intron (NM_015509, intron 1 of 7)	EIEE21	NECAP endocytosis associated 1	protein-coding	-33(ATTTTCACTTTC,+,0.00),-27(ACTTTCATTTTC,+,0.00)
2018-03-11	chr5	16215515	16215715	Intergenic	MARCH-XI	membrane-associated ring finger (C3HC4) 11	protein-coding	-33(ATTTTCAGTTTC,+,0.00)
EPHA4	chr2	221989559	221989759	Intergenic	HEK8|SEK|TYRO1	EPH receptor A4	protein-coding	-33(GAAAGCGAAACA,-,0.00)
LOC100507406	chr6	138005869	138006069	Intergenic	-	uncharacterized LOC100507406	ncRNA	-34(ACTTTCTCTTTC,+,0.00)
BAK1	chr6	33546454	33546654	intron (NM_001188, intron 1 of 5)	BAK|BAK-LIKE|BCL2L7|CDN1	BCL2-antagonist/killer 1	protein-coding	-34(TGTTTCACTTTC,+,0.00)
STRAP	chr12	16008740	16008940	Intergenic	MAWD|PT-WD|UNRIP	serine/threonine kinase receptor associated protein	protein-coding	-35(AAAAGTGAAACT,-,0.00)
LOC728040	chr4	74366248	74366448	intron (NM_001133, intron 12 of 14)	-	hCG1813624	ncRNA	-35(ACTTTCATTTTC,+,0.00)
GDNF	chr5	37736105	37736305	intron (NM_018034, intron 17 of 17)	ATF1|ATF2|HFB1-GDNF|HSCR3	glial cell derived neurotrophic factor	protein-coding	-37(AGTTTCAGTTTC,+,0.00)
PARP12	chr7	139762689	139762889	5' UTR (NM_022750, exon 1 of 12)	ARTD12|MST109|MSTP109|ZC3H1|ZC3HDC1	poly (ADP-ribose) polymerase family, member 12	protein-coding	-37(GAAACCGAAAGC,-,0.00)
COBL	chr7	51331652	51331852	intron (NM_001287436, intron 1 of 13)	-	cordon-bleu WH2 repeat protein	protein-coding	-37(GAAACTGAAACC,-,0.00)
CAPZA1	chr1	113178769	113178969	intron (NM_006135, intron 1 of 9)	CAPPA1|CAPZ|CAZ1	capping protein (actin filament) muscle Z-line, alpha 1	protein-coding	-39(GAAAATGAAACT,-,0.00)
TMEM50A	chr1	25682517	25682717	intron (NM_014313, intron 5 of 6)	IFNRC|SMP1	transmembrane protein 50A	protein-coding	-39(GGTTTCTGTTTC,+,0.00)
MIR3199-1	chr22	28329297	28329497	intron (NR_026963, intron 1 of 4)	-	microRNA 3199-1	ncRNA	-40(AGTTTCGATTTC,+,0.00)
FOXQ1	chr6	1316731	1316931	Intergenic	HFH1	forkhead box Q1	protein-coding	-40(AGTTTCGGTTTC,+,0.00)
CRTC3	chr15	91063094	91063294	Intergenic	TORC-3|TORC3	CREB regulated transcription coactivator 3	protein-coding	-41(GAAACAGAAACA,-,0.00)
TBC1D4	chr13	76064157	76064357	Intergenic	AS160	TBC1 domain family, member 4	protein-coding	-42(GAAACAGAAAGT,-,0.00)
ATAD2	chr8	124399658	124399858	intron (NM_014109, intron 1 of 27)	ANCCA|CT137|PRO2000	ATPase family, AAA domain containing 2	protein-coding	-43(ACTTTCACTTTC,+,0.00)
TSPAN2	chr1	115727658	115727858	Intergenic	NET3|TSN2|TSPAN-2	tetraspanin 2	protein-coding	-43(AGTTTCACTTTC,+,0.00)
NAP1L1	chr12	76595307	76595507	Intergenic	NAP1|NAP1L|NRP	nucleosome assembly protein 1-like 1	protein-coding	-43(GAAAATGAAACT,-,0.00)
HIAT1	chr1	100531017	100531217	intron (NM_033055, intron 5 of 11)	-	hippocampus abundant transcript 1	protein-coding	-45(ACTTTCACTTTC,+,0.00)
PCDH10	chr4	132987325	132987525	Intergenic	OL-PCDH|PCDH19	protocadherin 10	protein-coding	-45(GAAACTGAAACT,-,0.00)
PDE4D	chr5	58592937	58593137	intron (NM_001165899, intron 3 of 16)	ACRDYS2|DPDE3|HSPDE4D|PDE43|PDE4DN2|STRK1	phosphodiesterase 4D, cAMP-specific	protein-coding	-45(GAAAGTGAAACT,-,0.00)
HDAC9	chr7	18548254	18548454	promoter-TSS (NM_001204147)	HD7|HD7b|HD9|HDAC|HDAC7|HDAC7B|HDAC9B|HDAC9FL|HDRP|MITR	histone deacetylase 9	protein-coding	-47(AGTTTCTCTTTC,+,0.00)
RIT2	chr18	40710037	40710237	Intergenic	RIBA|RIN|ROC2	Ras-like without CAAX 2	protein-coding	-47(GAAAGTGAAACT,-,0.00),-41(GAAACTGAAAGC,-,0.00)
LOC145474	chr14	71939187	71939387	Intergenic	-	uncharacterized LOC145474	ncRNA	-47(GAAATTGAAAGT,-,0.00)
SSBP3	chr1	54875275	54875475	Intergenic	CSDP|SSDP|SSDP1	single stranded DNA binding protein 3	protein-coding	-48(ACTTTCAGTTTC,+,0.00)
MSRA	chr8	10122944	10123144	intron (NM_001199729, intron 4 of 6)	PMSR	methionine sulfoxide reductase A	protein-coding	-49(GAAATAGAAACT,-,0.00)
MAP1LC3C	chr1	242310069	242310269	intron (NM_001195812, intron 4 of 8)	ATG8J|LC3C	microtubule-associated protein 1 light chain 3 gamma	protein-coding	-49(GGTTTCATTTTC,+,0.00)
LINC01142	chr1	170347082	170347282	Intergenic	-	long intergenic non-protein coding RNA 1142	ncRNA	-5(AAAACTGAAACT,-,0.00)
METRNL	chr17	81048976	81049176	intron (NM_001004431, intron 2 of 3)	-	meteorin, glial cell differentiation regulator-like	protein-coding	-5(AGTTTCTTTTTC,+,0.00)
ABL2	chr1	179199494	179199694	promoter-TSS (NM_007314)	ABLL|ARG	ABL proto-oncogene 2, non-receptor tyrosine kinase	protein-coding	-51(AGTTTCTGTTTC,+,0.00)
NEDD4L	chr18	55930714	55930914	intron (NM_001243960, intron 5 of 28)	NEDD4-2|NEDD4.2|RSP5|hNEDD4-2	neural precursor cell expressed, developmentally down-regulated 4-like, E3 ubiquitin protein ligase	protein-coding	-52(AGTTTCTCTTTC,+,0.00)
IL2RA	chr10	6092803	6093003	intron (NM_000417, intron 1 of 7)	CD25|IDDM10|IL2R|TCGFR|p55	interleukin 2 receptor, alpha	protein-coding	-52(GAAAGTGAAACT,-,0.00)
LAP3	chr4	17580153	17580353	intron (NM_015907, intron 1 of 12)	HEL-S-106|LAP|LAPEP|PEPS	leucine aminopeptidase 3	protein-coding	-54(GGTTTCAGTTTC,+,0.00)
IL1R1	chr2	102686740	102686940	promoter-TSS (NM_001288706)	CD121A|D2S1473|IL-1R-alpha|IL1R|IL1RA|P80	interleukin 1 receptor, type I	protein-coding	-55(GAAAATGAAAGT,-,0.00)
SNTB2	chr16	69222935	69223135	intron (NM_006750, intron 1 of 6)	D16S2531E|EST25263|SNT2B2|SNT3|SNTL	syntrophin, beta 2 (dystrophin-associated protein A1, 59kDa, basic component 2)	protein-coding	-56(ATTTTCACTTTC,+,0.00)
MIR325HG	chrX	76396143	76396343	Intergenic	MIR384HG	MIR325 host gene (non-protein coding)	ncRNA	-56(GGTTTCAGTTTC,+,0.00)
ANKRD10	chr13	111598378	111598578	Intergenic	-	ankyrin repeat domain 10	protein-coding	-57(GCTTTCAGTTTC,+,0.00)
CNTN6	chr3	1249764	1249964	intron (NM_001289080, intron 2 of 22)	NB3	contactin 6	protein-coding	-59(GGTTTCTCTTTC,+,0.00)
IL1RL1	chr2	102872792	102872992	Intergenic	DER4|FIT-1|IL33R|ST2|ST2L|ST2V|T1	interleukin 1 receptor-like 1	protein-coding	-6(ACTTTCACTTTC,+,0.00)
MYO10	chr5	16932645	16932845	intron (NM_012334, intron 1 of 40)	-	myosin X	protein-coding	-6(GAAACTGAAACT,-,0.00)
LOC648987	chr5	43009484	43009684	Intergenic	-	uncharacterized LOC648987	ncRNA	-6(GAAATCGAAACT,-,0.00)
GPD2	chr2	157287115	157287315	Intergenic	GDH2|GPDM|mGPDH	glycerol-3-phosphate dehydrogenase 2 (mitochondrial)	protein-coding	-60(GAAAATGAAAGT,-,0.00)
STAT2	chr12	56752740	56752940	intron (NM_198332, intron 1 of 23)	ISGF-3|P113|STAT113	signal transducer and activator of transcription 2, 113kDa	protein-coding	-60(GAAACTGAAACT,-,0.00)
NTRK2	chr9	87567406	87567606	intron (NM_001018064, intron 14 of 16)	GP145-TrkB|TRKB|trk-B	neurotrophic tyrosine kinase, receptor, type 2	protein-coding	-60(GAAAGTGAAAGC,-,0.00)
DIRC3	chr2	218538562	218538762	intron (NR_026597, intron 1 of 12)	-	disrupted in renal carcinoma 3	ncRNA	-61(AGTTTCAGTTTC,+,0.00)
CBR1	chr21	37451393	37451593	intron (NR_040084, intron 2 of 3)	CBR|SDR21C1|hCBR1	carbonyl reductase 1	protein-coding	-62(GAAAGTGAAACA,-,0.00),-56(GAAACAGAAACC,-,0.00)
LINC01085	chr4	14430884	14431084	Intergenic	-	long intergenic non-protein coding RNA 1085	ncRNA	-62(GCTTTCAGTTTC,+,0.00)
LOC101926928	chr15	91955416	91955616	Intergenic	-	uncharacterized LOC101926928	ncRNA	-63(AGTTTCAATTTC,+,0.00)
SLC23A1	chr5	138720911	138721111	Intergenic	SLC23A2|SVCT1|YSPL3	solute carrier family 23 (ascorbic acid transporter), member 1	protein-coding	-63(GAAACTGAAAGT,-,0.00)
DHX58	chr17	40264704	40264904	promoter-TSS (NM_024119)	D11LGP2|D11lgp2e|LGP2|RLR-3	DEXH (Asp-Glu-X-His) box polypeptide 58	protein-coding	-64(GAAACTGAAACT,-,0.00)
RAP2A	chr13	98021666	98021866	intron (NM_144778, intron 8 of 8)	K-REV|KREV|RAP2|RbBP-30	RAP2A, member of RAS oncogene family	protein-coding	-64(GAAAGTGAAACT,-,0.00)
PRDM9	chr5	23748819	23749019	Intergenic	MEISETZ|MSBP3|PFM6|PRMD9|ZNF899	PR domain containing 9	protein-coding	-64(GAAATCGAAACT,-,0.00)
DKFZp434J0226	chr19	46684887	46685087	Intergenic	-	uncharacterized LOC93429	ncRNA	-64(TGTTTCAGTTTC,+,0.00)
PHLDA1	chr12	76377175	76377375	Intergenic	DT1P1B11|PHRIP|TDAG51	pleckstrin homology-like domain, family A, member 1	protein-coding	-65(ACTTTCATTTTC,+,0.00)
LRRC17	chr7	102630391	102630591	intron (NR_105043, intron 7 of 20)	P37NB	leucine rich repeat containing 17	protein-coding	-65(AGTTTCTCTTTC,+,0.00)
IFIT3	chr10	91087561	91087761	promoter-TSS (NM_001549)	CIG-49|GARG-49|IFI60|IFIT4|IRG2|ISG60|P60|RIG-G	interferon-induced protein with tetratricopeptide repeats 3	protein-coding	-65(GGTTTCATTTTC,+,0.00),-31(AGTTTCACTTTC,+,0.00)
MIR4473	chr9	20225937	20226137	Intergenic	-	microRNA 4473	ncRNA	-66(GAAAGTGAAAGT,-,0.00)
CPEB2	chr4	15006753	15006953	intron (NM_001177381, intron 1 of 10)	CPE-BP2|CPEB-2|hCPEB-2	cytoplasmic polyadenylation element binding protein 2	protein-coding	-67(GAAAGAGAAACT,-,0.00)
PLEKHA4	chr19	49371822	49372022	promoter-TSS (NM_001161354)	PEPP1	pleckstrin homology domain containing, family A (phosphoinositide binding specific) member 4	protein-coding	-68(AGTTTCTCTTTC,+,0.00)
OASL	chr12	121498009	121498209	Intergenic	OASLd|TRIP-14|TRIP14|p59 OASL|p59-OASL|p59OASL	2'-5'-oligoadenylate synthetase-like	protein-coding	-68(GAAACTGAAACT,-,0.00)
SOCS1	chr16	11352656	11352856	Intergenic	CIS1|CISH1|JAB|SOCS-1|SSI-1|SSI1|TIP3	suppressor of cytokine signaling 1	protein-coding	-68(GGTTTCATTTTC,+,0.00)
L3HYPDH	chr14	59947839	59948039	intron (NM_144581, intron 1 of 4)	C14orf149	L-3-hydroxyproline dehydratase (trans-)	protein-coding	-70(AGTTTCAGTTTC,+,0.00)
KCNQ5	chr6	73263856	73264056	Intergenic	Kv7.5	potassium voltage-gated channel, KQT-like subfamily, member 5	protein-coding	-70(AGTTTCTTTTTC,+,0.00)
ANKRD33B	chr5	10596044	10596244	intron (NM_001164440, intron 1 of 3)	-	ankyrin repeat domain 33B	protein-coding	-72(AAAAGTGAAACT,-,0.00)
LOC648987	chr5	43020237	43020437	promoter-TSS (NR_104650)	-	uncharacterized LOC648987	ncRNA	-72(AGTTTCTCTTTC,+,0.00)
MIR3150B	chr8	96112743	96112943	Intergenic	-	microRNA 3150b	ncRNA	-77(AGTTTCACTTTC,+,0.00)
NRG2	chr5	139418361	139418561	intron (NM_001184935, intron 1 of 7)	DON1|HRG2|NTAK	neuregulin 2	protein-coding	-8(AGTTTCACTTTC,+,0.00)
AP5B1	chr11	65543131	65543331	3' UTR (NM_138368, exon 2 of 2)	AP-5|PP1030	adaptor-related protein complex 5, beta 1 subunit	protein-coding	-8(AGTTTCTGTTTC,+,0.00)
STARD4	chr5	110848538	110848738	promoter-TSS (NM_139164)	-	StAR-related lipid transfer (START) domain containing 4	protein-coding	-80(GAAATTGAAACA,-,0.00)
RAB24	chr5	176727434	176727634	TTS (NM_130781)	-	RAB24, member RAS oncogene family	protein-coding	-80(GGTTTCAGTTTC,+,0.00)
LOC100507406	chr6	137960633	137960833	Intergenic	-	uncharacterized LOC100507406	ncRNA	-81(GAAAGAGAAAGT,-,0.00)
HNRNPA3	chr2	178030964	178031164	Intergenic	2610510D13Rik|D10S102|FBRNP|HNRPA3	heterogeneous nuclear ribonucleoprotein A3	protein-coding	-81(GAAAGTGAAAAT,-,0.00)
ZFAS1	chr20	47892740	47892940	intron (NM_021035, intron 1 of 13)	C20orf199|HSUP1|HSUP2|NCRNA00275|ZNFX1-AS1	ZNFX1 antisense RNA 1	ncRNA	-82(GGTTTCATTTTC,+,0.00)
MIR4637	chr5	14811834	14812034	intron (NM_054027, intron 1 of 11)	-	microRNA 4637	ncRNA	-85(AGTTTCTGTTTT,+,0.00)
RNF213	chr17	78237931	78238131	intron (NM_020954, intron 2 of 16)	ALO17|C17orf27|KIAA1618|MYMY2|MYSTR|NET57	ring finger protein 213	protein-coding	-85(ATTTTCAGTTTC,+,0.00)
DNAJC13	chr3	132210923	132211123	intron (NM_015268, intron 32 of 55)	RME8	DnaJ (Hsp40) homolog, subfamily C, member 13	protein-coding	-87(AGTTTCAGTTTC,+,0.00)
LOC101927580	chr16	59940080	59940280	intron (NR_110917, intron 1 of 3)	-	uncharacterized LOC101927580	ncRNA	-87(GAAAACGAAACT,-,0.00)
IFI27	chr14	94576960	94577160	promoter-TSS (NM_001288958)	FAM14D|ISG12|ISG12A|P27	interferon, alpha-inducible protein 27	protein-coding	-88(AGTTTCGGTTTC,+,0.00),-73(GAAAATGAAACC,-,0.00)
LOC401242	chr6	28770595	28770795	Intergenic	-	uncharacterized LOC401242	ncRNA	-9(ACTTTCATTTTC,+,0.00)
RPL23AP32	chr2	54760367	54760567	intron (NM_003128, intron 2 of 35)	RPL23A_9_220	ribosomal protein L23a pseudogene 32	pseudo	-9(GAAAGTGAAACC,-,0.00)
MYADML	chr2	35222982	35223182	Intergenic	-	myeloid-associated differentiation marker-like (pseudogene)	pseudo	-91(AGTTTCAATTTC,+,0.00)
LINC01497	chr17	67892788	67892988	intron (NR_109971, intron 5 of 5)	-	long intergenic non-protein coding RNA 1497	ncRNA	-92(GAAACAGAAACT,-,0.00)
N4BP1	chr16	48642637	48642837	intron (NM_153029, intron 1 of 6)	-	NEDD4 binding protein 1	protein-coding	-96(AGTTTCAGTTTC,+,0.00)
LINC01440	chr20	53704790	53704990	Intergenic	-	long intergenic non-protein coding RNA 1440	ncRNA	-97(AGTTTCTCTTTT,+,0.00)
SPARCL1	chr4	88423796	88423996	intron (NM_001291976, intron 1 of 11)	MAST 9|MAST9|PIG33|SC1	SPARC-like 1 (hevin)	protein-coding	-97(AGTTTCTGTTTC,+,0.00)
RDX	chr11	110220304	110220504	Intergenic	DFNB24	radixin	protein-coding	-98(AGTTTCACTTTC,+,0.00)
MAP4	chr3	48161071	48161271	Intergenic	-	microtubule-associated protein 4	protein-coding	0(ACTTTCTGTTTC,+,0.00)
FLJ32255	chr5	42992876	42993076	non-coding (NR_104643, exon 1 of 2)	-	uncharacterized LOC643977	ncRNA	0(AGTTTCGATTTC,+,0.00)
SWT1	chr1	185129198	185129398	intron (NM_017673, intron 1 of 18)	C1orf26|HsSwt1	SWT1 RNA endoribonuclease homolog (S. cerevisiae)	protein-coding	0(GAAAATGAAACT,-,0.00)
RPS6KC1	chr1	213499313	213499513	Intergenic	RPK118|RSKL1|S6K-delta-1|S6PKh1|humS6PKh1	ribosomal protein S6 kinase, 52kDa, polypeptide 1	protein-coding	0(GAAAATGAAAGT,-,0.00)
RDH14	chr2	18741149	18741349	intron (NM_001199103, intron 8 of 8)	PAN2|SDR7C4	retinol dehydrogenase 14 (all-trans/9-cis/11-cis)	protein-coding	1(AGTTTCTCTTTC,+,0.00)
EBF1	chr5	158336002	158336202	intron (NM_182708, intron 5 of 14)	COE1|EBF|O/E-1|OLF1	early B-cell factor 1	protein-coding	1(GAAAATGAAACT,-,0.00)
LPHN3	chr4	60639388	60639588	Intergenic	CIRL3|LEC3	latrophilin 3	protein-coding	1(GCTTTCAGTTTC,+,0.00)	7(AGTTTCATTTCT,+,0.00)
CRYBB2P1	chr22	25829672	25829872	Intergenic	CRYB2B	crystallin, beta B2 pseudogene 1	pseudo	10(AGTTTCTATTTC,+,0.00)
TMEM14E	chr3	152100187	152100387	intron (NM_207292, intron 2 of 8)	-	transmembrane protein 14E	protein-coding	10(GAAAATGAAACT,-,0.00)
AGBL1	chr15	86702680	86702880	intron (NM_152336, intron 4 of 23)	CCP4|FECD8	ATP/GTP binding protein-like 1	protein-coding	10(GAAAATGAAACT,-,0.00)
LOC101928535	chr11	106463867	106464067	Intergenic	-	uncharacterized LOC101928535	ncRNA	10(GAAACTGAAAAT,-,0.00)
ARHGEF16	chr1	3223621	3223821	intron (NM_022114, intron 3 of 16)	GEF16|NBR	Rho guanine nucleotide exchange factor (GEF) 16	protein-coding	11(AGTTTCTATTTC,+,0.00)
LINC01361	chr1	83112253	83112453	Intergenic	-	long intergenic non-protein coding RNA 1361	ncRNA	11(GAAACAGAAACT,-,0.00)
YY1P2	chr2	141082565	141082765	intron (NM_018557, intron 80 of 90)	-	YY1 transcription factor pseudogene 2	pseudo	11(GAAAGTGAAACA,-,0.00)
LOC100287592	chr5	50263585	50263785	Intergenic	-	uncharacterized LOC100287592	ncRNA	11(GCTTTCGGTTTC,+,0.00)
SECTM1	chr17	80293014	80293214	Intergenic	K12	secreted and transmembrane 1	protein-coding	13(GAAAGTGAAACT,-,0.00)
MIR708	chr11	79101490	79101690	intron (NM_001098816, intron 1 of 33)	MIRN708|hsa-mir-708	microRNA 708	ncRNA	13(GAAAGTGAAACT,-,0.00)
LOC101927835	chr5	163526706	163526906	Intergenic	-	uncharacterized LOC101927835	ncRNA	14(GAAACAGAAACT,-,0.00)
DENND1A	chr9	126690160	126690360	intron (NM_020946, intron 1 of 21)	FAM31A|KIAA1608	DENN/MADD domain containing 1A	protein-coding	14(TCTTTCGGTTTC,+,0.00)
SLITRK6	chr13	86346453	86346653	Intergenic	DFNMYP	SLIT and NTRK-like family, member 6	protein-coding	17(AGTTTCACTTTC,+,0.00)
BATF	chr14	75960246	75960446	Intergenic	B-ATF|BATF1|SFA-2|SFA2	basic leucine zipper transcription factor, ATF-like	protein-coding	17(AGTTTCAGTTTC,+,0.00)
ZNF148	chr3	125029477	125029677	intron (NM_021964, intron 4 of 8)	BERF-1|BFCOL1|HT-BETA|ZBP-89|ZFP148|pHZ-52	zinc finger protein 148	protein-coding	17(AGTTTCAGTTTC,+,0.00),23(AGTTTCAGTTTT,+,0.00)
LINC01271	chr20	48983207	48983407	Intergenic	-	long intergenic non-protein coding RNA 1271	ncRNA	17(AGTTTCATTTTC,+,0.00)
PLLP	chr16	57348318	57348518	Intergenic	PMLP|TM4SF11	plasmolipin	protein-coding	17(AGTTTCTTTTTC,+,0.00)
TIMP2	chr17	76919825	76920025	intron (NM_003255, intron 1 of 4)	CSC-21K|DDC8	TIMP metallopeptidase inhibitor 2	protein-coding	19(GAAACAGAAAGT,-,0.00)
SPATA31C2	chr9	90721313	90721513	Intergenic	FAM75C2	SPATA31 subfamily C, member 2	protein-coding	19(GCTTTCTCTTTC,+,0.00)
ZFAS1	chr20	47894541	47894741	promoter-TSS (NR_036658)	C20orf199|HSUP1|HSUP2|NCRNA00275|ZNFX1-AS1	ZNFX1 antisense RNA 1	ncRNA	2(ACTTTCGGTTTC,+,0.00)
LOC101928539	chr5	57250247	57250447	Intergenic	-	uncharacterized LOC101928539	ncRNA	2(AGTTTCTATTTC,+,0.00)
CD82	chr11	44581004	44581204	Intergenic	4F9|C33|GR15|IA4|KAI1|R2|SAR2|ST6|TSPAN27	CD82 molecule	protein-coding	2(GAAACAGAAAGT,-,0.00)
MCOLN2	chr1	85411005	85411205	intron (NM_153259, intron 7 of 13)	TRP-ML2|TRPML2	mucolipin 2	protein-coding	2(GAAACTGAAACT,-,0.00)
ITGA6	chr2	173311350	173311550	intron (NM_001079818, intron 1 of 24)	CD49f|ITGA6B|VLA-6	integrin, alpha 6	protein-coding	21(GAAACTGAAAGA,-,0.00)	67(ACTTTCATTTTT,+,0.00)
IFNK	chr9	27413577	27413777	intron (NM_024761, intron 2 of 3)	IFNT1|INFE1	interferon, kappa	protein-coding	21(GAAAGTGAAAGC,-,0.00)
TIPARP	chr3	156404825	156405025	intron (NM_015508, intron 2 of 5)	ARTD14|PARP7|pART14	TCDD-inducible poly(ADP-ribose) polymerase	protein-coding	22(AGTTTCACTTTC,+,0.00)
PSMG2	chr18	12703145	12703345	promoter-TSS (NM_024899)	CLAST3|HCCA3|HsT1707|MDS003|PAC2|TNFSF5IP1	proteasome (prosome, macropain) assembly chaperone 2	protein-coding	22(AGTTTCTATTTC,+,0.00)
CYP24A1	chr20	52749256	52749456	Intergenic	CP24|CYP24|HCAI|P450-CC24	cytochrome P450, family 24, subfamily A, polypeptide 1	protein-coding	22(GGTTTCATTTTC,+,0.00)
SP100	chr2	231276503	231276703	Intergenic	lysp100b	SP100 nuclear antigen	protein-coding	22(GGTTTCTGTTTC,+,0.00)
FNDC1	chr6	159537504	159537704	Intergenic	AGS8|FNDC2|MEL4B3|bA243O10.1|dJ322A24.1	fibronectin type III domain containing 1	protein-coding	22(TGTTTCAGTTTC,+,0.00)
NFIA-AS1	chr1	61804202	61804402	intron (NM_001145511, intron 4 of 10)	-	NFIA antisense RNA 1	ncRNA	23(GAAAACGAAACT,-,0.00)
LINC01504	chr9	74915836	74916036	Intergenic	-	long intergenic non-protein coding RNA 1504	ncRNA	24(ACTTTCTGTTTC,+,0.00)
PAPPA	chr9	118994708	118994908	intron (NM_002581, intron 6 of 21)	ASBABP2|DIPLA1|IGFBP-4ase|PAPA|PAPP-A|PAPPA1	pregnancy-associated plasma protein A, pappalysin 1	protein-coding	24(AGTCTCAGTTTC,+,0.00)
PIK3R4	chr3	130502652	130502852	Intergenic	VPS15|p150	phosphoinositide-3-kinase, regulatory subunit 4	protein-coding	24(GAAACAGAAACC,-,0.00)
HDGFL1	chr6	22955012	22955212	Intergenic	PWWP1|dJ309H15.1	hepatoma derived growth factor-like 1	protein-coding	24(GGTTTCAGTTTC,+,0.00)
SNTG1	chr8	51293356	51293556	intron (NM_001287813, intron 3 of 19)	G1SYN|SYN4	syntrophin, gamma 1	protein-coding	25(ACTTTCACTTTT,+,0.00)
KRTAP27-1	chr21	31706066	31706266	Intergenic	-	keratin associated protein 27-1	protein-coding	26(GAAAGTGAAACT,-,0.00)
MIR3194	chr20	49882097	49882297	Intergenic	-	microRNA 3194	ncRNA	27(GAAAATGAAACT,-,0.00)
BRIP1	chr17	59938884	59939084	intron (NM_032043, intron 1 of 19)	BACH1|FANCJ|OF	BRCA1 interacting protein C-terminal helicase 1	protein-coding	28(GAAACAGAAACT,-,0.00)
MMAA	chr4	146540845	146541045	intron (NM_172250, intron 1 of 6)	cblA	methylmalonic aciduria (cobalamin deficiency) cblA type	protein-coding	28(GAAATTGAAACT,-,0.00)
VCAN	chr5	82835019	82835219	exon (NM_004385, exon 8 of 15)	CSPG2|ERVR|GHAP|PG-M|WGN|WGN1	versican	protein-coding	28(GAAATTGAAAGT,-,0.00),34(GAAAGTGAAACA,-,0.00)
ZIC4	chr3	147122228	147122428	promoter-TSS (NM_001168378)	-	Zic family member 4	protein-coding	29(AGTTTCGTTTTC,+,0.00)
EBF1	chr5	158302264	158302464	intron (NM_182708, intron 5 of 14)	COE1|EBF|O/E-1|OLF1	early B-cell factor 1	protein-coding	29(GAAACTGAAACC,-,0.00)
C17orf67	chr17	54909898	54910098	intron (NM_001085430, intron 2 of 7)	-	chromosome 17 open reading frame 67	protein-coding	3(AGTTTCACTTTC,+,0.00)
PLEKHG4B	chr5	93323	93523	Intergenic	-	pleckstrin homology domain containing, family G (with RhoGef domain) member 4B	protein-coding	3(GCTTTCAATTTC,+,0.00)
TENM4	chr11	79166138	79166338	Intergenic	Doc4|ODZ4|TNM4|Ten-M4	teneurin transmembrane protein 4	protein-coding	3(GGTTTCACTTTC,+,0.00)
IDO1	chr8	39770181	39770381	Intergenic	IDO|IDO-1|INDO	indoleamine 2,3-dioxygenase 1	protein-coding	3(GGTTTCAGTTTT,+,0.00)
DHRS12	chr13	52389243	52389443	non-coding (NR_027048, exon 3 of 3)	SDR40C1	dehydrogenase/reductase (SDR family) member 12	protein-coding	30(AAAACAGAAACT,-,0.00)
MYO1G	chr7	45020086	45020286	Intergenic	HA2|HLA-HA2|MHAG	myosin IG	protein-coding	31(AGTTTCACTTCC,+,0.00)
SALL4	chr20	50443012	50443212	Intergenic	DRRS|HSAL4|ZNF797|dJ1112F19.1	spalt-like transcription factor 4	protein-coding	31(GAAAACGAAACT,-,0.00)
SPEF2	chr5	35479270	35479470	Intergenic	CT122|KPL2	sperm flagellar 2	protein-coding	31(GAAAATGAAACT,-,0.00)
C1QBP	chr17	5341850	5342050	intron (NM_001212, intron 1 of 5)	GC1QBP|HABP1|SF2p32|gC1Q-R|gC1qR|p32	complement component 1, q subcomponent binding protein	protein-coding	32(GAAAACGAAACT,-,0.00)
HDAC9	chr7	18784698	18784898	intron (NM_178423, intron 13 of 25)	HD7|HD7b|HD9|HDAC|HDAC7|HDAC7B|HDAC9B|HDAC9FL|HDRP|MITR	histone deacetylase 9	protein-coding	33(AGTTTCATTTTC,+,0.00)
CSF1	chr1	110453353	110453553	5' UTR (NM_000757, exon 1 of 9)	CSF-1|MCSF	colony stimulating factor 1 (macrophage)	protein-coding	33(GAAAGTGAAAGT,-,0.00)
SHOX2	chr3	157666510	157666710	Intergenic	OG12|OG12X|SHOT	short stature homeobox 2	protein-coding	33(GAAATCGAAACT,-,0.00)
SPATS2L	chr2	201238871	201239071	intron (NM_001282743, intron 2 of 11)	DNAPTP6|SGNP	spermatogenesis associated, serine-rich 2-like	protein-coding	34(AGTTTCACTTTC,+,0.00)
WBSCR17	chr7	70148822	70149022	intron (NM_001127231, intron 5 of 17)	GALNACT17|GALNT16|GALNT20|GALNTL3|GalNAc-T5L	Williams-Beuren syndrome chromosome region 17	protein-coding	34(GAAATCGAAACT,-,0.00)
DENND3	chr8	142127043	142127243	Intergenic	-	DENN/MADD domain containing 3	protein-coding	35(GAAACAGAAACT,-,0.00)
RAB42	chr1	28928286	28928486	Intergenic	-	RAB42, member RAS oncogene family	protein-coding	35(GAAAGTGAAACC,-,0.00)
PHACTR4	chr1	28744086	28744286	intron (NM_001048183, intron 2 of 13)	PPP1R124	phosphatase and actin regulator 4	protein-coding	35(GAAAGTGAAACC,-,0.00)
BET1	chr7	93633025	93633225	intron (NM_005868, intron 1 of 3)	HBET1	Bet1 golgi vesicular membrane trafficking protein	protein-coding	36(GAAACAGAAACC,-,0.00)
PTK2B	chr8	27209275	27209475	intron (NM_173174, intron 6 of 35)	CADTK|CAKB|FADK2|FAK2|PKB|PTK|PYK2|RAFTK	protein tyrosine kinase 2 beta	protein-coding	38(GAAAGAGAAACT,-,0.00)
ACOT7	chr1	6419801	6420001	promoter-TSS (NM_181866)	ACH1|ACT|BACH|CTE-II|LACH|LACH1|hBACH	acyl-CoA thioesterase 7	protein-coding	38(GAAAGAGAAAGT,-,0.00)
NHEG1	chr6	137322611	137322811	exon (NM_001278724, exon 6 of 6)	-	neuroblastoma highly expressed 1	ncRNA	38(GGTTTCATTTTC,+,0.00)
C10orf107	chr10	63395758	63395958	Intergenic	bA63A2.1	chromosome 10 open reading frame 107	protein-coding	39(GGTTTCAATTTC,+,0.00)
MTHFD1L	chr6	151186155	151186355	promoter-TSS (NM_001242767)	FTHFSDC1|MTC1THFS|dJ292B18.2	methylenetetrahydrofolate dehydrogenase (NADP+ dependent) 1-like	protein-coding	4(AGTTTCAGTTTC,+,0.00)
LOC101927549	chr10	108234657	108234857	Intergenic	-	uncharacterized LOC101927549	ncRNA	4(GAAAATGAAACC,-,0.00)
ARRDC3	chr5	90693644	90693844	intron (NR_027435, intron 1 of 2)	TLIMP	arrestin domain containing 3	protein-coding	40(GAAACTGAAAAT,-,0.00)
PARP14	chr3	122399517	122399717	promoter-TSS (NM_017554)	ARTD8|BAL2|PARP-14|pART8	poly (ADP-ribose) polymerase family, member 14	protein-coding	40(GAAAGCGAAAGA,-,0.00)
GLI3	chr7	42275841	42276041	intron (NM_000168, intron 1 of 14)	ACLS|GCPS|GLI3-190|GLI3FL|PAP-A|PAPA|PAPA1|PAPB|PHS|PPDIV	GLI family zinc finger 3	protein-coding	42(ACTTTCACTTTT,+,0.00)
STK10	chr5	171538233	171538433	intron (NM_005990, intron 4 of 18)	LOK|PRO2729	serine/threonine kinase 10	protein-coding	43(GAAACAGAAACC,-,0.00)
ART3	chr4	76932942	76933142	intron (NM_001130017, intron 1 of 9)	ARTC3	ADP-ribosyltransferase 3	protein-coding	43(GAAACAGAAACC,-,0.00)
LSP1P3	chr5	28807539	28807739	Intergenic	-	lymphocyte-specific protein 1 pseudogene 3	pseudo	43(GAAATAGAAACT,-,0.00)
HLA-F	chr6	29690909	29691109	promoter-TSS (NM_001098479)	CDA12|HLA-5.4|HLA-CDA12|HLAF	major histocompatibility complex, class I, F	protein-coding	44(AGTTTCTCTTTC,+,0.00)
LINC01182	chr4	13658454	13658654	intron (NR_121681, intron 1 of 3)	-	long intergenic non-protein coding RNA 1182	ncRNA	44(GAAAACGAAACT,-,0.00)
DLGAP1-AS4	chr18	3983773	3983973	intron (NR_102696, intron 1 of 4)	-	DLGAP1 antisense RNA 4	ncRNA	46(GAAACTGCAACT,-,0.00)
WBP4	chr13	41634461	41634661	Intergenic	FBP21	WW domain binding protein 4	protein-coding	46(GAAAGTGAAACT,-,0.00)
TFAP2A	chr6	10417273	10417473	TTS (NR_033910)	AP-2|AP-2alpha|AP2TF|BOFS|TFAP2	transcription factor AP-2 alpha (activating enhancer binding protein 2 alpha)	protein-coding	48(AGTTTCGCTTTC,+,0.00)
OGFOD3	chr17	80377400	80377600	promoter-TSS (NR_033265)	C17orf101	2-oxoglutarate and iron-dependent oxygenase domain containing 3	protein-coding	49(GAAACTGAAAGT,-,0.00)
HAX1	chr1	154244822	154245022	promoter-TSS (NM_006118)	HCLSBP1|HS1BP1|SCN3	HCLS1 associated protein X-1	protein-coding	5(GAAACTGAAAGT,-,0.00)
DDO	chr6	110736662	110736862	promoter-TSS (NM_003649)	DASOX|DDO-1|DDO-2	D-aspartate oxidase	protein-coding	5(GAAAGCGAAACT,-,0.00)
LOC101927354	chr7	7298450	7298650	intron (NR_108073, intron 1 of 3)	-	uncharacterized LOC101927354	ncRNA	50(GAAATTGAAACT,-,0.00),56(GAAACTGAAAAT,-,0.00)
LYSMD2	chr15	52024035	52024235	intron (NM_001143917, intron 1 of 2)	-	LysM, putative peptidoglycan-binding, domain containing 2	protein-coding	52(AGTTTCAGTTTC,+,0.00)
LINC00448	chr13	63366660	63366860	intron (NR_120403, intron 2 of 2)	-	long intergenic non-protein coding RNA 448	ncRNA	52(GAAACAGAAACC,-,0.00)
TRABD2B	chr1	48509402	48509602	Intergenic	TIKI2	TraB domain containing 2B	protein-coding	53(GAAATTGAAAGT,-,0.00)
RND3	chr2	151151717	151151917	Intergenic	ARHE|Rho8|RhoE|memB	Rho family GTPase 3	protein-coding	55(GAAACAGAAACT,-,0.00)
NPR3	chr5	32710434	32710634	promoter-TSS (NM_001204375)	ANP-C|ANPR-C|ANPRC|C5orf23|GUCY2B|NPR-C|NPRC	natriuretic peptide receptor 3	protein-coding	56(AGTTTCACTTTC,+,0.00)
LOC101928437	chrX	113041345	113041545	Intergenic	-	uncharacterized LOC101928437	ncRNA	58(AGTTTCAGTTTC,+,0.00)
BBS9	chr7	33230927	33231127	intron (NM_198428, intron 5 of 22)	B1|C18|D1|PTHB1	Bardet-Biedl syndrome 9	protein-coding	58(GGTTTCACTTTC,+,0.00)
LOC101927688	chr17	56596388	56596588	promoter-TSS (NR_110810)	-	uncharacterized LOC101927688	ncRNA	59(GAAACAGAAAGT,-,0.00)
LOC153684	chr5	43041952	43042152	promoter-TSS (NR_015447)	-	uncharacterized LOC153684	ncRNA	59(GAAATCGAAACT,-,0.00)
C16orf78	chr16	49586478	49586678	intron (NM_015069, intron 5 of 7)	-	chromosome 16 open reading frame 78	protein-coding	6(ACTTTCGGTTTC,+,0.00)
CDH9	chr5	26482305	26482505	Intergenic	-	cadherin 9, type 2 (T1-cadherin)	protein-coding	6(GGTTTCACTTTC,+,0.00)
MID1	chrX	10547016	10547216	intron (NM_033290, intron 1 of 9)	BBBG1|FXY|GBBB1|MIDIN|OGS1|OS|OSX|RNF59|TRIM18|XPRF|ZNFXY	midline 1	protein-coding	61(GAAACAGAAACC,-,0.00)
LRTM1	chr3	55043322	55043522	exon (NM_018398, exon 34 of 38)	-	leucine-rich repeats and transmembrane domains 1	protein-coding	62(GGTTTCTGTTTC,+,0.00)
LOC101928731	chr12	94197289	94197489	intron (NM_003805, intron 2 of 2)	-	uncharacterized LOC101928731	ncRNA	64(AAAACAGAAACT,-,0.00)
PGAP2	chr11	3774083	3774283	intron (NM_139132, intron 11 of 31)	CWH43-N|FRAG1|HPMRS3|MRT17|MRT21	post-GPI attachment to proteins 2	protein-coding	64(GAAACTGAAAGT,-,0.00)
RNU6-48P	chr6	12483852	12484052	Intergenic	RNU6-48	RNA, U6 small nuclear 48, pseudogene	snRNA	65(GGTTTCACTTTC,+,0.00)
GREB1	chr2	11640841	11641041	Intergenic	-	growth regulation by estrogen in breast cancer 1	protein-coding	66(GAAACAGAAAGT,-,0.00)
SAP130	chr2	128785811	128786011	Intergenic	-	Sin3A-associated protein, 130kDa	protein-coding	66(GGTTTCATTTTC,+,0.00)
CTSC	chr11	88151794	88151994	Intergenic	CPPI|DPP-I|DPP1|DPPI|HMS|JP|JPD|PALS|PDON1|PLS	cathepsin C	protein-coding	67(AGTTTCACTTTC,+,0.00)
STOML1	chr15	74274107	74274307	Intergenic	SLP-1|STORP|hUNC-24	stomatin (EPB72)-like 1	protein-coding	67(AGTTTCGGTTTC,+,0.00)
LINC01360	chr1	73824797	73824997	Intergenic	-	long intergenic non-protein coding RNA 1360	ncRNA	68(GAAATCGAAACT,-,0.00)
C2CD4B	chr15	62411350	62411550	Intergenic	FAM148B|NLF2	C2 calcium-dependent domain containing 4B	protein-coding	69(AGTTTCACTTTC,+,0.00)
DAP	chr5	10962278	10962478	Intergenic	-	death-associated protein	protein-coding	69(AGTTTCACTTTC,+,0.00)
EFR3A	chr8	132870545	132870745	Intergenic	-	EFR3 homolog A (S. cerevisiae)	protein-coding	7(ATTTTCAGTTTC,+,0.00)
NR5A2	chr1	199752945	199753145	Intergenic	B1F|B1F2|CPF|FTF|FTZ-F1|FTZ-F1beta|LRH-1|LRH1|hB1F-2	nuclear receptor subfamily 5, group A, member 2	protein-coding	7(GAAAGTGAAAAT,-,0.00)
FAM20B	chr1	179003907	179004107	intron (NM_014864, intron 1 of 7)	gxk1	family with sequence similarity 20, member B	protein-coding	70(ACTTTCACTTTT,+,0.00)
CTSL3P	chr9	90407801	90408001	Intergenic	CTSL3|HCTSL-s	cathepsin L family member 3, pseudogene	pseudo	71(AGTTTCGGTTTC,+,0.00)
CACNA2D1	chr7	82057902	82058102	intron (NM_000722, intron 1 of 38)	CACNA2|CACNL2A|CCHL2A|LINC01112|lncRNA-N3	calcium channel, voltage-dependent, alpha 2/delta subunit 1	protein-coding	71(GAAACTGAAAGA,-,0.00)
SPOCK1	chr5	136541928	136542128	intron (NM_004598, intron 3 of 10)	SPOCK|TESTICAN|TIC1	sparc/osteonectin, cwcv and kazal-like domains proteoglycan (testican) 1	protein-coding	72(GAAAGAGAAACA,-,0.00)
CNGA1	chr4	48006745	48006945	intron (NM_000087, intron 2 of 10)	CNCG|CNCG1|CNG-1|CNG1|RCNC1|RCNCa|RCNCalpha|RP49	cyclic nucleotide gated channel alpha 1	protein-coding	73(GAAACTGAAAGC,-,0.00)
FAM110B	chr8	58825228	58825428	Intergenic	C8orf72	family with sequence similarity 110, member B	protein-coding	74(GAAAAAGAAACT,-,0.00)
IFT74-AS1	chr9	26954080	26954280	intron (NM_001099222, intron 1 of 19)	-	IFT74 antisense RNA 1	ncRNA	75(GAAACTGAAACT,-,0.00)
ERRFI1	chr1	8121781	8121981	Intergenic	GENE-33|MIG-6|MIG6|RALT	ERBB receptor feedback inhibitor 1	protein-coding	75(GAAATCGAAAGT,-,0.00)
MIR744	chr17	12167073	12167273	Intergenic	MIRN744|hsa-mir-744	microRNA 744	ncRNA	75(GGTTTCATTTTC,+,0.00)
AGBL1	chr15	86758164	86758364	intron (NM_152336, intron 4 of 23)	CCP4|FECD8	ATP/GTP binding protein-like 1	protein-coding	76(AGTTTCTGTTTC,+,0.00)
CHRM5	chr15	34186444	34186644	intron (NM_020371, intron 2 of 5)	HM5	cholinergic receptor, muscarinic 5	protein-coding	76(GAAACTGAAACC,-,0.00)
ZBTB44	chr11	130139809	130140009	intron (NM_001301098, intron 1 of 7)	BTBD15|HSPC063|ZNF851	zinc finger and BTB domain containing 44	protein-coding	76(GAAAGAGAAAGT,-,0.00)
LOC100129316	chr9	93763195	93763395	Intergenic	-	uncharacterized LOC100129316	ncRNA	78(AAAACAGAAACT,-,0.00)
PDE4D	chr5	59094996	59095196	intron (NM_001165899, intron 3 of 16)	ACRDYS2|DPDE3|HSPDE4D|PDE43|PDE4DN2|STRK1	phosphodiesterase 4D, cAMP-specific	protein-coding	78(GAAAGTGAAACA,-,0.00)
RPL13AP20	chr12	13027298	13027498	Intergenic	RPL13A_9_1211	ribosomal protein L13a pseudogene 20	pseudo	8(AGTCTCAGTTTC,+,0.00)
MPP7	chr10	28467326	28467526	intron (NM_173496, intron 5 of 18)	-	membrane protein, palmitoylated 7 (MAGUK p55 subfamily member 7)	protein-coding	8(GAAAATGAAACC,-,0.00),14(GAAACCGAAACC,-,0.00)
CASC5	chr15	40874955	40875155	Intergenic	AF15Q14|CT29|D40|KNL1|PPP1R55|Spc7|hKNL-1|hSpc105	cancer susceptibility candidate 5	protein-coding	8(GAAATTGAAAGT,-,0.00)
ATP6AP2	chrX	40381888	40382088	Intergenic	APT6M8-9|ATP6IP2|ATP6M8-9|ELDF10|M8-9|MRXE|MRXSH|MSTP009|PRR|RENR|XMRE|XPDS	ATPase, H+ transporting, lysosomal accessory protein 2	protein-coding	80(AGTTTCGATTTC,+,0.00)
RASAL2-AS1	chr1	178113015	178113215	intron (NM_170692, intron 1 of 17)	-	RASAL2 antisense RNA 1	ncRNA	80(AGTTTCTATTTC,+,0.00)
PTCHD4	chr6	48578663	48578863	Intergenic	C6orf138|dJ402H5.2	patched domain containing 4	protein-coding	81(GAAAATGAAACT,-,0.00)
PIAS1	chr15	68406708	68406908	intron (NM_016166, intron 2 of 13)	DDXBP1|GBP|GU/RH-II|ZMIZ3	protein inhibitor of activated STAT, 1	protein-coding	83(AGTTTCACTTTC,+,0.00)
MB	chr22	36023852	36024052	Intergenic	PVALB|myoglobgin	myoglobin	protein-coding	83(GAAAATGAAACC,-,0.00)
MIR5583-1	chr18	37033966	37034166	intron (NR_024391, intron 3 of 3)	-	microRNA 5583-1	ncRNA	83(GAAACTGAAAGC,-,0.00)
MIR193B	chr16	14379224	14379424	Intergenic	MIRN193B	microRNA 193b	ncRNA	83(GAAACTGAGACT,-,0.00)
SRP54	chr14	35451868	35452068	promoter-TSS (NM_003136)	-	signal recognition particle 54kDa	protein-coding	84(GAAACTGAAACC,-,0.00)
PCNX	chr14	71338855	71339055	Intergenic	PCNXL1|pecanex	pecanex homolog (Drosophila)	protein-coding	84(GAAAGTGAAAGA,-,0.00)	78(AGAAACGAAAGT,-,0.00)
C5orf49	chr5	7658159	7658359	intron (NM_020546, intron 4 of 24)	-	chromosome 5 open reading frame 49	protein-coding	85(AGTTTCTGTTTC,+,0.00)
SLC44A1	chr9	108026772	108026972	intron (NM_080546, intron 1 of 15)	CD92|CDW92|CHTL1|CTL1	solute carrier family 44 (choline transporter), member 1	protein-coding	85(TCTTTCAGTTTC,+,0.00)
LMTK2	chr7	97761116	97761316	intron (NM_014916, intron 1 of 13)	AATYK2|BREK|KPI-2|KPI2|LMR2|PPP1R100|cprk	lemur tyrosine kinase 2	protein-coding	86(GAAACAGAAACT,-,0.00)
NNT-AS1	chr5	43934902	43935102	Intergenic	-	NNT antisense RNA 1	ncRNA	88(AGTTTCAGTTTC,+,0.00)
PTGER4	chr5	40411082	40411282	Intergenic	EP4|EP4R	prostaglandin E receptor 4 (subtype EP4)	protein-coding	88(AGTTTCTGTTTC,+,0.00)
HMOX1	chr22	35773033	35773233	Intergenic	HMOX1D|HO-1|HSP32|bK286B10	heme oxygenase (decycling) 1	protein-coding	88(GGAAGTGAAACT,-,0.00)
SUMO1P1	chr20	52532444	52532644	Intergenic	PIC1L|UBL2|UBL6	SUMO1 pseudogene 1	pseudo	89(AAAAGTGAAACC,-,0.00)
IL18BP	chr11	71710481	71710681	promoter-TSS (NM_001145055)	IL18BPa	interleukin 18 binding protein	protein-coding	9(AAAAGTGAAAGT,-,0.00)
CORO2B	chr15	68821083	68821283	Intergenic	CLIPINC	coronin, actin binding protein, 2B	protein-coding	9(AGTTTCAGTTTC,+,0.00)
SLC16A7	chr12	60077069	60077269	intron (NM_001270622, intron 2 of 5)	MCT2	solute carrier family 16 (monocarboxylate transporter), member 7	protein-coding	9(GAAACTGAAAGT,-,0.00)
FOXG1-AS1	chr14	29072775	29072975	Intergenic	-	FOXG1 antisense RNA 1 (head to head)	ncRNA		-17(AGAAACGAAAGT,-,0.00)
MIR1207	chr8	129108117	129108317	intron (NR_003367, intron 5 of 7)	MIRN1207|hsa-mir-1207	microRNA 1207	ncRNA		-20(ACTTTCATTTCT,+,0.00)
SLX4IP	chr20	10501681	10501881	intron (NM_001009608, intron 2 of 7)	C20orf94|bA204H22.1|bA254M13.1|dJ1099D15.3	SLX4 interacting protein	protein-coding		-24(CCTTTCGTTTCT,+,0.00)
TFRC	chr3	195809518	195809718	promoter-TSS (NM_003234)	CD71|T9|TFR|TFR1|TR|TRFR|p90	transferrin receptor	protein-coding		-30(ACTTTCGTTTTC,+,0.00)
GPR37	chr7	124404848	124405048	exon (NM_005302, exon 1 of 2)	EDNRBL|PAELR|hET(B)R-LP	G protein-coupled receptor 37 (endothelin receptor type B-like)	protein-coding		-31(AGTTTCGTTTCT,+,0.00)
SMU1	chr9	33080717	33080917	Intergenic	BWD|SMU-1|fSAP57	smu-1 suppressor of mec-8 and unc-52 homolog (C. elegans)	protein-coding		-33(AGAAATGAAACT,-,0.00)
TNFSF10	chr3	172312506	172312706	Intergenic	APO2L|Apo-2L|CD253|TL2|TRAIL	tumor necrosis factor (ligand) superfamily, member 10	protein-coding		-36(ACTTTCGTTTCT,+,0.00)
JUP	chr17	39931636	39931836	intron (NM_002230, intron 1 of 13)	ARVD12|CTNNG|DP3|DPIII|PDGB|PKGB	junction plakoglobin	protein-coding		-38(AGAAACAAAAGT,-,0.00)
CASP4	chr11	104839255	104839455	promoter-TSS (NM_001225)	ICE(rel)II|ICEREL-II|ICH-2|Mih1/TX|TX	caspase 4, apoptosis-related cysteine peptidase	protein-coding		-52(AAAAATGAAAGT,-,0.00)
ST13	chr22	41238526	41238726	intron (NM_003932, intron 4 of 11)	AAG2|FAM10A1|FAM10A4|HIP|HOP|HSPABP|HSPABP1|P48|PRO0786|SNC6	suppression of tumorigenicity 13 (colon carcinoma) (Hsp70 interacting protein)	protein-coding		-53(AGAAATGAAACT,-,0.00)
AP5Z1	chr7	4785716	4785916	intron (NM_001037165, intron 2 of 8)	KIAA0415|SPG48|zeta	adaptor-related protein complex 5, zeta 1 subunit	protein-coding		-55(AAAAATGAAAGT,-,0.00)
NSMCE2	chr8	126186551	126186751	intron (NM_173685, intron 4 of 7)	C8orf36|MMS21|NSE2|ZMIZ7	non-SMC element 2, MMS21 homolog (S. cerevisiae)	protein-coding		-6(AGTTTCGTTTCT,+,0.00)
NFYB	chr12	104529980	104530180	intron (NM_006166, intron 1 of 7)	CBF-A|CBF-B|HAP3|NF-YB	nuclear transcription factor Y, beta	protein-coding		-65(AGTTTCATTTCT,+,0.00)
C18orf25	chr18	43830570	43830770	intron (NM_145055, intron 3 of 4)	ARKL1|RNF111L1	chromosome 18 open reading frame 25	protein-coding		-74(AGTTTCATTTCT,+,0.00)
DENND3	chr8	142162813	142163013	intron (NM_014957, intron 7 of 22)	-	DENN/MADD domain containing 3	protein-coding		-77(GCTTTCGTTTCT,+,0.00)
ROBO2	chr3	77796133	77796333	Intergenic	SAX3	roundabout, axon guidance receptor, homolog 2 (Drosophila)	protein-coding		-8(AGTTTCATTTCT,+,0.00)
LINC00844	chr10	60766360	60766560	Intergenic	-	long intergenic non-protein coding RNA 844	ncRNA		-84(ACTTTCGTTTTC,+,0.00)
TNFSF13B	chr13	108922296	108922496	exon (NM_001145645, exon 1 of 5)	BAFF|BLYS|CD257|DTL|TALL-1|TALL1|THANK|TNFSF20|ZTNF4	tumor necrosis factor (ligand) superfamily, member 13b	protein-coding		-93(AGAAATGAAACT,-,0.00)
LMNTD1	chr12	25844871	25845071	Intergenic	IFLTD1|PAS1C1	lamin tail domain containing 1	protein-coding		-96(AGAAATGAAACT,-,0.00)
MAGI1-AS1	chr3	65862857	65863057	intron (NM_001033057, intron 1 of 22)	-	MAGI1 antisense RNA 1	ncRNA		1(AGAAATGAAACT,-,0.00)
JADE1	chr4	129474044	129474244	Intergenic	PHF17	jade family PHD finger 1	protein-coding		1(GGAAATGAAAGT,-,0.00)
APBB2	chr4	41187767	41187967	intron (NM_004307, intron 1 of 17)	FE65L|FE65L1	amyloid beta (A4) precursor protein-binding, family B, member 2	protein-coding		11(ACTTTCATTTCT,+,0.00)
AUTS2	chr7	69406235	69406435	intron (NM_001127231, intron 2 of 17)	FBRSL2|MRD26	autism susceptibility candidate 2	protein-coding		12(AGTTTCATTTCT,+,0.00)
KCTD14	chr11	77735513	77735713	intron (NM_001203261, intron 2 of 2)	-	potassium channel tetramerization domain containing 14	protein-coding		12(AGTTTCGTTTCT,+,0.00)
ARHGEF10L	chr1	17956582	17956782	intron (NM_001011722, intron 13 of 26)	GrinchGEF	Rho guanine nucleotide exchange factor (GEF) 10-like	protein-coding		13(AGAAACGAAACT,-,0.00)
NEK7	chr1	198199047	198199247	intron (NM_133494, intron 1 of 9)	-	NIMA-related kinase 7	protein-coding		15(AGAAACGAAACT,-,0.00)
KLF6	chr10	3808747	3808947	Intergenic	BCD1|CBA1|COPEB|CPBP|GBF|PAC1|ST12|ZF9	Kruppel-like factor 6	protein-coding		19(ACTTTCATTTCC,+,0.00)
PDCD1	chr2	242801857	242802057	promoter-TSS (NM_005018)	CD279|PD-1|PD1|SLEB2|hPD-1|hPD-l|hSLE1	programmed cell death 1	protein-coding		19(AGAAATGAAACT,-,0.00)
NEK7	chr1	198203568	198203768	intron (NM_133494, intron 2 of 9)	-	NIMA-related kinase 7	protein-coding		20(ACTTTCATTTTT,+,0.00)
LETMD1	chr12	51442846	51443046	non-coding (NR_045017, exon 2 of 9)	1110019O13Rik|HCCR-1|HCCR-2|HCCR1|HCRR-2	LETM1 domain containing 1	protein-coding		25(AAAAACGAAACT,-,0.00)
SREBF2	chr22	42234135	42234335	intron (NR_103834, intron 1 of 21)	SREBP-2|SREBP2|bHLHd2	sterol regulatory element binding transcription factor 2	protein-coding		25(GGAAATGAAAGT,-,0.00)
RNF43	chr17	56498247	56498447	3' UTR (NM_001080439, exon 6 of 6)	RNF124|URCC	ring finger protein 43	protein-coding		29(CCTTTCGTTTCT,+,0.00)
HAS2	chr8	122681483	122681683	Intergenic	-	hyaluronan synthase 2	protein-coding		31(AGAAACGAAACT,-,0.00)
PELI2	chr14	56443122	56443322	Intergenic	-	pellino E3 ubiquitin protein ligase family member 2	protein-coding		33(GGAAATGAAAGT,-,0.00)
SLC30A5	chr5	68008263	68008463	Intergenic	ZNT5|ZNTL1|ZTL1|ZnT-5	solute carrier family 30 (zinc transporter), member 5	protein-coding		35(AAAAATGAAAGT,-,0.00)
TMX3	chr18	65983946	65984146	Intergenic	PDIA13|TXNDC10	thioredoxin-related transmembrane protein 3	protein-coding		36(GGAAATGAAAGT,-,0.00)
FLRT3	chr20	14387409	14387609	intron (NM_080676, intron 3 of 16)	HH21	fibronectin leucine rich transmembrane protein 3	protein-coding		4(AGTTTCATTTCT,+,0.00)
BET1	chr7	93717031	93717231	Intergenic	HBET1	Bet1 golgi vesicular membrane trafficking protein	protein-coding		41(AGAAACAAAAGT,-,0.00)
CHRM5	chr15	34049743	34049943	intron (NM_001243996, intron 60 of 102)	HM5	cholinergic receptor, muscarinic 5	protein-coding		45(AGAAATGAAACT,-,0.00)
LOC101928944	chr11	80125929	80126129	Intergenic	-	uncharacterized LOC101928944	ncRNA		49(GAAAACGAAAGT,-,0.00)
ZFPM2	chr8	106003910	106004110	Intergenic	DIH3|FOG2|ZC2HC11B|ZNF89B|hFOG-2	zinc finger protein, FOG family member 2	protein-coding		50(ACTTTCATTTTT,+,0.00)
POU3F2	chr6	99281881	99282081	promoter-TSS (NM_005604)	BRN2|N-Oct3|OCT7|OTF-7|OTF7|POUF3|brn-2|oct-7	POU class 3 homeobox 2	protein-coding		53(GGAAACGAAAGT,-,0.00)
POR	chr7	75544091	75544291	promoter-TSS (NR_039795)	CPR|CYPOR|P450R	P450 (cytochrome) oxidoreductase	protein-coding		57(ACTTTCATTTCT,+,0.00)
MOB3C	chr1	47082209	47082409	intron (NM_201403, intron 1 of 3)	MOB1E|MOBKL2C	MOB kinase activator 3C	protein-coding		6(AGAAATGAAAGT,-,0.00)
CMTR1	chr6	37400889	37401089	promoter-TSS (NM_015050)	FTSJD2|KIAA0082|MTr1|hMTr1	cap methyltransferase 1	protein-coding		63(GGAAACGAAACT,-,0.00)
SYT2	chr1	202640597	202640797	intron (NM_177402, intron 1 of 8)	SytII	synaptotagmin II	protein-coding		66(AGAAACGAAAGT,-,0.00)
TNFRSF10D	chr8	23020156	23020356	intron (NM_003840, intron 1 of 8)	CD264|DCR2|TRAIL-R4|TRAILR4|TRUNDD	tumor necrosis factor receptor superfamily, member 10d, decoy with truncated death domain	protein-coding		66(GGAAATGAAAGT,-,0.00)
FOXA1	chr14	38058606	38058806	TTS (NM_004496)	HNF3A|TCF3A	forkhead box A1	protein-coding		7(AGTTTCGTTTCT,+,0.00)
CHSY3	chr5	129192783	129192983	Intergenic	CHSY2|CSS3	chondroitin sulfate synthase 3	protein-coding		74(ACTTTCATTTCT,+,0.00)
ZNF326	chr1	90539763	90539963	Intergenic	ZAN75|ZIRD|Zfp326|dJ871E2.1	zinc finger protein 326	protein-coding		78(GAAAACGAAAGT,-,0.00)
LINC00824	chr8	129484176	129484376	intron (NR_121672, intron 2 of 7)	LINC01263	long intergenic non-protein coding RNA 824	ncRNA		87(AGTTTCATTTCT,+,0.00)
SUB1	chr5	32642877	32643077	Intergenic	P15|PC4|p14	SUB1 homolog (S. cerevisiae)	protein-coding
DUSP5	chr10	112186349	112186549	Intergenic	DUSP|HVH3	dual specificity phosphatase 5	protein-coding
MIR101-1	chr1	65525479	65525679	Intergenic	MIRN101-1	microRNA 101-1	ncRNA
MIR3193	chr20	30198477	30198677	Intergenic	-	microRNA 3193	ncRNA
LINC00992	chr5	116620256	116620456	Intergenic	-	long intergenic non-protein coding RNA 992	ncRNA
LINC01377	chr5	3063648	3063848	Intergenic	-	long intergenic non-protein coding RNA 1377	ncRNA
RPL35	chr9	127625878	127626078	Intergenic	L35	ribosomal protein L35	protein-coding
FAM134B	chr5	16493516	16493716	intron (NM_001034850, intron 3 of 8)	JK-1|JK1	family with sequence similarity 134, member B	protein-coding
PHF14	chr7	11277726	11277926	Intergenic	-	PHD finger protein 14	protein-coding
BATF3	chr1	212896990	212897190	Intergenic	JDP1|JUNDM1|SNFT	basic leucine zipper transcription factor, ATF-like 3	protein-coding
LOC401177	chr5	17890674	17890874	Intergenic	-	uncharacterized LOC401177	ncRNA
PML	chr15	74289402	74289602	intron (NM_033247, intron 1 of 4)	MYL|PP8675|RNF71|TRIM19	promyelocytic leukemia	protein-coding
TNFRSF10A	chr8	23081364	23081564	intron (NM_003844, intron 1 of 9)	APO2|CD261|DR4|TRAILR-1|TRAILR1	tumor necrosis factor receptor superfamily, member 10a	protein-coding
LOC285692	chr5	9929163	9929363	Intergenic	-	uncharacterized LOC285692	ncRNA
FAM133B	chr7	92246594	92246794	intron (NM_001259, intron 7 of 7)	-	family with sequence similarity 133, member B	protein-coding
NKAIN1	chr1	31628459	31628659	Intergenic	FAM77C	Na+/K+ transporting ATPase interacting 1	protein-coding
SUB1	chr5	32628992	32629192	Intergenic	P15|PC4|p14	SUB1 homolog (S. cerevisiae)	protein-coding
SMIM8	chr6	87961186	87961386	intron (NM_015021, intron 7 of 7)	C6orf162|dJ102H19.2	small integral membrane protein 8	protein-coding
ZFP36L1	chr14	68863323	68863523	intron (NM_133510, intron 8 of 10)	BRF1|Berg36|ERF-1|ERF1|RNF162B|TIS11B|cMG1	ZFP36 ring finger protein-like 1	protein-coding
PTPRD-AS1	chr9	9643271	9643471	intron (NM_002839, intron 7 of 45)	-	PTPRD antisense RNA 1	ncRNA
ZC3H4	chr19	47613484	47613684	intron (NM_015168, intron 2 of 14)	C19orf7	zinc finger CCCH-type containing 4	protein-coding
CDH12	chr5	22762067	22762267	intron (NM_004061, intron 1 of 14)	CDHB	cadherin 12, type 2 (N-cadherin 2)	protein-coding
TNFAIP2	chr14	103594929	103595129	intron (NM_006291, intron 2 of 10)	B94|EXOC3L3	tumor necrosis factor, alpha-induced protein 2	protein-coding
CAST	chr5	96030553	96030753	intron (NM_001042440, intron 2 of 29)	BS-17	calpastatin	protein-coding
BCL11B	chr14	99770117	99770317	Intergenic	ATL1|ATL1-alpha|ATL1-beta|ATL1-delta|ATL1-gamma|CTIP-2|CTIP2|RIT1|ZNF856B|hRIT1-alpha	B-cell CLL/lymphoma 11B (zinc finger protein)	protein-coding
DGKI	chr7	137367482	137367682	intron (NM_004717, intron 2 of 33)	DGK-IOTA	diacylglycerol kinase, iota	protein-coding
DENND3	chr8	142097885	142098085	Intergenic	-	DENN/MADD domain containing 3	protein-coding
SLC1A3	chr5	36572136	36572336	Intergenic	EA6|EAAT1|GLAST|GLAST1	solute carrier family 1 (glial high affinity glutamate transporter), member 3	protein-coding
AFAP1-AS1	chr4	7844433	7844633	intron (NM_198595, intron 5 of 16)	AFAP1-AS|AFAP1AS	AFAP1 antisense RNA 1	ncRNA
PXDN	chr2	1712347	1712547	intron (NM_012293, intron 1 of 22)	COPOA|D2S448|D2S448E|MG50|PRG2|PXN|VPO	peroxidasin homolog (Drosophila)	protein-coding
MAFG	chr17	79884434	79884634	intron (NM_002359, intron 1 of 2)	hMAF	v-maf avian musculoaponeurotic fibrosarcoma oncogene homolog G	protein-coding
NRROS	chr3	196378054	196378254	intron (NM_198565, intron 1 of 2)	GARPL1|LRRC33|UNQ3030	negative regulator of reactive oxygen species	protein-coding
LGALS3	chr14	55589629	55589829	Intergenic	CBP35|GAL3|GALBP|GALIG|L31|LGALS2|MAC2	lectin, galactoside-binding, soluble, 3	protein-coding
SMIM21	chr18	73268796	73268996	Intergenic	C18orf62	small integral membrane protein 21	protein-coding
FAM135B	chr8	139203944	139204144	intron (NM_015912, intron 9 of 19)	C8ORFK32	family with sequence similarity 135, member B	protein-coding
LOC101927139	chr1	66643297	66643497	intron (NM_001037340, intron 1 of 14)	-	uncharacterized LOC101927139	ncRNA
LINGO2	chr9	28446693	28446893	intron (NM_001258282, intron 4 of 6)	LERN3|LRRN6C	leucine rich repeat and Ig domain containing 2	protein-coding
CDH6	chr5	30382795	30382995	Intergenic	CAD6|KCAD	cadherin 6, type 2, K-cadherin (fetal kidney)	protein-coding
LINC00511	chr17	70706530	70706730	intron (NM_139177, intron 7 of 9)	-	long intergenic non-protein coding RNA 511	ncRNA
TMEM161B	chr5	87397277	87397477	Intergenic	FLB3342|PRO1313	transmembrane protein 161B	protein-coding
PTPRM	chr18	7922462	7922662	intron (NM_001105244, intron 4 of 32)	PTPRL1|R-PTP-MU|RPTPM|RPTPU|hR-PTPu	protein tyrosine phosphatase, receptor type, M	protein-coding
CDH18	chr5	20314147	20314347	intron (NM_001291956, intron 1 of 14)	CDH14|CDH14L|CDH24	cadherin 18, type 2	protein-coding
GYG2P1	chrY	13643241	13643441	Intergenic	GYG2P	glycogenin 2 pseudogene 1	pseudo
MLLT6	chr17	36862306	36862506	intron (NM_005937, intron 1 of 19)	AF17	myeloid/lymphoid or mixed-lineage leukemia (trithorax homolog, Drosophila); translocated to, 6	protein-coding
GRHPR	chr9	37442684	37442884	intron (NM_014872, intron 1 of 1)	GLXR|GLYD|PH2	glyoxylate reductase/hydroxypyruvate reductase	protein-coding
TACC1	chr8	38553595	38553795	Intergenic	Ga55	transforming, acidic coiled-coil containing protein 1	protein-coding
LOC101928778	chr1	177433010	177433210	Intergenic	-	uncharacterized LOC101928778	ncRNA
MIR8081	chr9	109049253	109049453	Intergenic	hsa-mir-8081	microRNA 8081	ncRNA
LOC100506124	chr2	166731156	166731356	3' UTR (NM_024753, exon 29 of 29)	-	uncharacterized LOC100506124	ncRNA
PPIC	chr5	122278095	122278295	intron (NM_014035, intron 2 of 6)	CYPC	peptidylprolyl isomerase C (cyclophilin C)	protein-coding
LOC100506858	chr5	2484238	2484438	Intergenic	-	uncharacterized LOC100506858	ncRNA
ADAMTS12	chr5	33743944	33744144	intron (NM_030955, intron 3 of 23)	PRO4389	ADAM metallopeptidase with thrombospondin type 1 motif, 12	protein-coding
UCP3	chr11	73778732	73778932	intron (NM_001286577, intron 24 of 32)	SLC25A9	uncoupling protein 3 (mitochondrial, proton carrier)	protein-coding
SLC2A5	chr1	9122915	9123115	intron (NM_003039, intron 1 of 11)	GLUT-5|GLUT5	solute carrier family 2 (facilitated glucose/fructose transporter), member 5	protein-coding
LOC400867	chr21	40279103	40279303	intron (NR_120405, intron 2 of 3)	-	uncharacterized LOC400867	ncRNA
PCSK1	chr5	95686510	95686710	Intergenic	BMIQ12|NEC1|PC1|PC3|SPC3	proprotein convertase subtilisin/kexin type 1	protein-coding
LOC644919	chr14	41316816	41317016	Intergenic	-	uncharacterized LOC644919	ncRNA
DUSP8	chr11	1569612	1569812	Intergenic	C11orf81|HB5|HVH-5|HVH8	dual specificity phosphatase 8	protein-coding
LAMA1	chr18	7062050	7062250	intron (NM_005559, intron 3 of 62)	LAMA|S-LAM-alpha	laminin, alpha 1	protein-coding
ABCC4	chr13	95865547	95865747	intron (NM_001105515, intron 4 of 20)	EST170205|MOAT-B|MOATB|MRP4	ATP-binding cassette, sub-family C (CFTR/MRP), member 4	protein-coding
SERP2	chr13	44875102	44875302	Intergenic	C13orf21|bA269C23.1	stress-associated endoplasmic reticulum protein family member 2	protein-coding
MIR4436A	chr2	89842287	89842487	Intergenic	-	microRNA 4436a	ncRNA
ACTL8	chr1	18095095	18095295	intron (NM_030812, intron 1 of 2)	CT57	actin-like 8	protein-coding
FLJ45079	chr17	75898634	75898834	Intergenic	-	FLJ45079 protein	ncRNA
MIR3920	chr11	101217077	101217277	Intergenic	-	microRNA 3920	ncRNA
TNFSF4	chr1	173300447	173300647	intron (NR_037845, intron 2 of 2)	CD134L|CD252|GP34|OX-40L|OX4OL|TXGP1	tumor necrosis factor (ligand) superfamily, member 4	protein-coding
LOC101928855	chr17	78765265	78765465	intron (NM_020761, intron 7 of 33)	-	uncharacterized LOC101928855	ncRNA
ACTL7B	chr9	111177551	111177751	Intergenic	Tact1	actin-like 7B	protein-coding
DDX58	chr9	32500558	32500758	intron (NM_014314, intron 2 of 17)	RIG-I|RIGI|RLR-1	DEAD (Asp-Glu-Ala-Asp) box polypeptide 58	protein-coding
SUSD1	chr9	114828606	114828806	intron (NM_001282640, intron 12 of 17)	-	sushi domain containing 1	protein-coding
BCKDHB	chr6	81258224	81258424	Intergenic	E1B|dJ279A18.1	branched chain keto acid dehydrogenase E1, beta polypeptide	protein-coding
MACF1	chr1	39572240	39572440	intron (NM_012090, intron 1 of 92)	ABP620|ACF7|MACF|OFC4	microtubule-actin crosslinking factor 1	protein-coding
CSNK1G1	chr15	64648204	64648404	5' UTR (NM_022048, exon 1 of 12)	CK1gamma1	casein kinase 1, gamma 1	protein-coding
C15orf54	chr15	39655295	39655495	Intergenic	-	chromosome 15 open reading frame 54	protein-coding
MND1	chr4	154266367	154266567	intron (NM_032117, intron 1 of 7)	GAJ	meiotic nuclear divisions 1 homolog (S. cerevisiae)	protein-coding
NFE2	chr12	54701068	54701268	Intergenic	NF-E2|p45	nuclear factor, erythroid 2	protein-coding
FBLN5	chr14	92414351	92414551	promoter-TSS (NM_006329)	ADCL2|ARCL1A|ARMD3|DANCE|EVEC|FIBL-5|UP50	fibulin 5	protein-coding
SLC7A5	chr16	87887150	87887350	intron (NM_003486, intron 1 of 9)	4F2LC|CD98|D16S469E|E16|LAT1|MPE16|hLAT1	solute carrier family 7 (amino acid transporter light chain, L system), member 5	protein-coding
CD37	chr19	49842249	49842449	intron (NM_001040031, intron 6 of 7)	GP52-40|TSPAN26	CD37 molecule	protein-coding
DOCK10	chr2	225965669	225965869	Intergenic	DRIP2|Nbla10300|ZIZ3	dedicator of cytokinesis 10	protein-coding
ZSWIM2	chr2	187751277	187751477	Intergenic	MEX|ZZZ2	zinc finger, SWIM-type containing 2	protein-coding
OR7E156P	chr13	64057636	64057836	Intergenic	-	olfactory receptor, family 7, subfamily E, member 156 pseudogene	pseudo
LOC102723362	chr2	22629575	22629775	Intergenic	-	uncharacterized LOC102723362	ncRNA
SNORA74A	chr5	138615716	138615916	TTS (NR_003141)	RNU19|U19	small nucleolar RNA, H/ACA box 74A	snoRNA
ACTB	chr7	5595660	5595860	Intergenic	BRWS1|PS1TP5BP1	actin, beta	protein-coding
C12orf66	chr12	64663027	64663227	intron (NM_001099676, intron 10 of 10)	-	chromosome 12 open reading frame 66	protein-coding
DNAH17	chr17	76588440	76588640	Intergenic	DNAHL1|DNEL2	dynein, axonemal, heavy chain 17	protein-coding
LOC340113	chr5	33074784	33074984	Intergenic	-	uncharacterized LOC340113	ncRNA
KLF5	chr13	73790741	73790941	Intergenic	BTEB2|CKLF|IKLF	Kruppel-like factor 5 (intestinal)	protein-coding
PDE4DIP	chr1	145005748	145005948	intron (NM_022359, intron 3 of 6)	CMYA2|MMGL	phosphodiesterase 4D interacting protein	protein-coding
CCDC112	chr5	114723117	114723317	Intergenic	MBC1	coiled-coil domain containing 112	protein-coding
PTPN1	chr20	49032488	49032688	Intergenic	PTP1B	protein tyrosine phosphatase, non-receptor type 1	protein-coding
GUSBP1	chr5	21598501	21598701	Intergenic	-	glucuronidase, beta pseudogene 1	pseudo
GYG2P1	chrY	13862953	13863153	Intergenic	GYG2P	glycogenin 2 pseudogene 1	pseudo
SPEF2	chr5	35735231	35735431	intron (NM_024867, intron 21 of 36)	CT122|KPL2	sperm flagellar 2	protein-coding
C14orf105	chr14	58125906	58126106	intron (NM_001206920, intron 1 of 7)	-	chromosome 14 open reading frame 105	protein-coding
TRERNA1	chr20	48644413	48644613	Intergenic	LINC00651|treRNA	translation regulatory long non-coding RNA 1	ncRNA
RYR2	chr1	237396719	237396919	intron (NM_001035, intron 1 of 104)	ARVC2|ARVD2|RYR-2|RyR|VTSIP	ryanodine receptor 2 (cardiac)	protein-coding
TBC1D22A-AS1	chr22	47297378	47297578	intron (NR_104292, intron 8 of 13)	-	TBC1D22A antisense RNA 1	ncRNA
LOC101928569	chr5	57312892	57313092	Intergenic	-	uncharacterized LOC101928569	ncRNA
GBP5	chr1	89728863	89729063	intron (NM_001134486, intron 8 of 10)	GBP-5	guanylate binding protein 5	protein-coding
MLN	chr6	33807935	33808135	Intergenic	-	motilin	protein-coding
NPR3	chr5	32710962	32711162	promoter-TSS (NM_001204375)	ANP-C|ANPR-C|ANPRC|C5orf23|GUCY2B|NPR-C|NPRC	natriuretic peptide receptor 3	protein-coding
SMARCA2	chr9	1953452	1953652	Intergenic	BAF190|BRM|NCBRS|SNF2|SNF2L2|SNF2LA|SWI2|Sth1p|hBRM|hSNF2a	SWI/SNF related, matrix associated, actin dependent regulator of chromatin, subfamily a, member 2	protein-coding
MIR3907	chr7	151126806	151127006	TTS (NM_144727)	-	microRNA 3907	ncRNA
TLR9	chr3	52251233	52251433	Intergenic	CD289	toll-like receptor 9	protein-coding
AGPAT9	chr4	84811065	84811265	Intergenic	AGPAT 10|AGPAT8|GPAT3|LPAAT-theta|MAG1	1-acylglycerol-3-phosphate O-acyltransferase 9	protein-coding
ADCY2	chr5	7448294	7448494	intron (NM_020546, intron 2 of 24)	AC2|HBAC2	adenylate cyclase 2 (brain)	protein-coding
FAM46A	chr6	82648143	82648343	Intergenic	C6orf37|XTP11	family with sequence similarity 46, member A	protein-coding
GLIS1	chr1	54199463	54199663	intron (NM_147193, intron 1 of 9)	-	GLIS family zinc finger 1	protein-coding
LINS	chr15	101137110	101137310	intron (NM_001040616, intron 1 of 6)	LINS1|MRT27|WINS1	lines homolog (Drosophila)	protein-coding
LINC01017	chr5	3459068	3459268	intron (NR_033898, intron 2 of 4)	-	long intergenic non-protein coding RNA 1017	ncRNA
LOC101927539	chr17	55749828	55750028	intron (NM_138962, intron 11 of 13)	-	uncharacterized LOC101927539	ncRNA
CSMD2-AS1	chr1	34410391	34410591	intron (NM_052896, intron 3 of 69)	-	CSMD2 antisense RNA 1	ncRNA
MCFD2	chr2	47197869	47198069	intron (NM_001288955, intron 3 of 18)	F5F8D|F5F8D2|LMAN1IP|SDNSF	multiple coagulation factor deficiency 2	protein-coding
KATNAL1	chr13	30716992	30717192	Intergenic	-	katanin p60 subunit A-like 1	protein-coding
KCTD12	chr13	77204570	77204770	Intergenic	C13orf2|PFET1|PFETIN	potassium channel tetramerization domain containing 12	protein-coding
PFKM	chr12	48499382	48499582	promoter-TSS (NM_001166686)	ATP-PFK|GSD7|PFK-1|PFK1|PFKA|PFKX|PPP1R122	phosphofructokinase, muscle	protein-coding
SLC2A13	chr12	40542527	40542727	Intergenic	HMIT	solute carrier family 2 (facilitated glucose transporter), member 13	protein-coding
GJA5	chr1	147289076	147289276	Intergenic	ATFB11|CX40	gap junction protein, alpha 5, 40kDa	protein-coding
PPP6R3	chr11	68239147	68239347	intron (NM_001164161, intron 1 of 23)	C11orf23|PP6R3|SAP190|SAPL|SAPLa|SAPS3	protein phosphatase 6, regulatory subunit 3	protein-coding
LOC374443	chr12	9800405	9800605	promoter-TSS (NR_046451)	-	C-type lectin domain family 2, member D pseudogene	pseudo
IL7R	chr5	35878321	35878521	non-coding (NR_120485, exon 6 of 6)	CD127|CDW127|IL-7R-alpha|IL7RA|ILRA	interleukin 7 receptor	protein-coding
LINC01094	chr4	79566015	79566215	Intergenic	-	long intergenic non-protein coding RNA 1094	ncRNA
INTS4	chr11	77705791	77705991	promoter-TSS (NM_033547)	INT4|MST093	integrator complex subunit 4	protein-coding
TBC1D9	chr4	141661005	141661205	intron (NM_015130, intron 1 of 20)	MDR1	TBC1 domain family, member 9 (with GRAM domain)	protein-coding
SPEF2	chr5	35585645	35585845	Intergenic	CT122|KPL2	sperm flagellar 2	protein-coding
MIR4473	chr9	20386884	20387084	intron (NM_001286691, intron 5 of 10)	-	microRNA 4473	ncRNA
ABCD3	chr1	94795632	94795832	Intergenic	ABC43|PMP70|PXMP1|ZWS2	ATP-binding cassette, sub-family D (ALD), member 3	protein-coding
TRPC7	chr5	136130394	136130594	Intergenic	TRP7	transient receptor potential cation channel, subfamily C, member 7	protein-coding
KIRREL3-AS2	chr11	126745162	126745362	intron (NM_001301097, intron 1 of 15)	-	KIRREL3 antisense RNA 2	ncRNA
ALDOA	chr16	30076667	30076867	promoter-TSS (NM_184041)	ALDA|GSD12|HEL-S-87p	aldolase A, fructose-bisphosphate	protein-coding
UHRF1BP1	chr6	34760571	34760771	intron (NM_017754, intron 1 of 20)	C6orf107|ICBP90|dJ349A12.1	UHRF1 binding protein 1	protein-coding
PPP2R3C	chr14	35591047	35591247	promoter-TSS (NM_001256681)	C14orf10|G4-1|G5pr	protein phosphatase 2, regulatory subunit B'', gamma	protein-coding
NAA35	chr9	88545168	88545368	Intergenic	EGAP|MAK10|MAK10P|bA379P1.1	N(alpha)-acetyltransferase 35, NatC auxiliary subunit	protein-coding
GUSBP1	chr5	21544510	21544710	intron (NR_027026, intron 4 of 4)	-	glucuronidase, beta pseudogene 1	pseudo
ATP6AP1L	chr5	81702135	81702335	Intergenic	-	ATPase, H+ transporting, lysosomal accessory protein 1-like	protein-coding
MIR4289	chr9	91347270	91347470	Intergenic	-	microRNA 4289	ncRNA
IRX1	chr5	4066156	4066356	Intergenic	IRX-5|IRXA1	iroquois homeobox 1	protein-coding
OXCT1-AS1	chr5	41869264	41869464	promoter-TSS (NR_046635)	-	OXCT1 antisense RNA 1	ncRNA
DKFZp434J0226	chr19	46711596	46711796	Intergenic	-	uncharacterized LOC93429	ncRNA
MIR31HG	chr9	21591646	21591846	Intergenic	-	MIR31 host gene (non-protein coding)	ncRNA
PKN3	chr9	131465949	131466149	intron (NM_013355, intron 1 of 21)	-	protein kinase N3	protein-coding
ROPN1L	chr5	10442561	10442761	promoter-TSS (NR_102746)	ASP|RSPH11	rhophilin associated tail protein 1-like	protein-coding
CASP10	chr2	202048070	202048270	intron (NM_001206542, intron 1 of 7)	ALPS2|FLICE2|MCH4	caspase 10, apoptosis-related cysteine peptidase	protein-coding
C20orf173	chr20	34091535	34091735	exon (NM_007186, exon 30 of 35)	dJ477O4.4	chromosome 20 open reading frame 173	protein-coding
TARS	chr5	33337389	33337589	Intergenic	ThrRS	threonyl-tRNA synthetase	protein-coding
TRIM34	chr11	5642491	5642691	intron (NM_001003827, intron 1 of 7)	IFP1|RNF21	tripartite motif containing 34	protein-coding
PLA2G4A	chr1	188382647	188382847	Intergenic	PLA2G4|cPLA2-alpha	phospholipase A2, group IVA (cytosolic, calcium-dependent)	protein-coding
VSIG10L	chr19	51842455	51842655	intron (NM_001163922, intron 4 of 9)	-	V-set and immunoglobulin domain containing 10 like	protein-coding
FAM50B	chr6	3843663	3843863	Intergenic	D6S2654E|X5L	family with sequence similarity 50, member B	protein-coding
ZFAT-AS1	chr8	135379727	135379927	Intergenic	NCRNA00070|SAS-ZFAT|ZFAT-AS|ZFATAS	ZFAT antisense RNA 1	ncRNA
DAP	chr5	10695896	10696096	intron (NM_004394, intron 2 of 3)	-	death-associated protein	protein-coding
CDK19	chr6	111137280	111137480	promoter-TSS (NM_001300960)	CDC2L6|CDK11|bA346C16.3	cyclin-dependent kinase 19	protein-coding
IRF1	chr5	131831416	131831616	Intergenic	IRF-1|MAR	interferon regulatory factor 1	protein-coding
CTD-2350J17.1	chr5	15774987	15775187	intron (NM_001278317, intron 2 of 3)	-	uncharacterized LOC101929472	ncRNA
ATP5C1	chr10	7829945	7830145	promoter-TSS (NM_012311)	ATP5C|ATP5CL1	ATP synthase, H+ transporting, mitochondrial F1 complex, gamma polypeptide 1	protein-coding
LOC101929681	chr5	29310407	29310607	Intergenic	-	uncharacterized LOC101929681	ncRNA
C5orf42	chr5	37187344	37187544	intron (NM_023073, intron 23 of 51)	JBTS17	chromosome 5 open reading frame 42	protein-coding
UBE2E2	chr3	23093694	23093894	Intergenic	UBCH8	ubiquitin-conjugating enzyme E2E 2	protein-coding
PAX6	chr11	31832747	31832947	promoter-TSS (NM_000280)	AN|AN2|D11S812E|FVH1|MGDA|WAGR	paired box 6	protein-coding
MEI1	chr22	42135340	42135540	intron (NM_152513, intron 11 of 30)	SPATA38	meiosis inhibitor 1	protein-coding
LMO2	chr11	33930746	33930946	Intergenic	RBTN2|RBTNL1|RHOM2|TTG2	LIM domain only 2 (rhombotin-like 1)	protein-coding
SNORD65	chr17	16365974	16366174	intron (NM_207387, intron 1 of 2)	HBII-135	small nucleolar RNA, C/D box 65	snoRNA
PRIM2	chr6	57498230	57498430	intron (NM_000947, intron 12 of 14)	PRIM2A|p58	primase, DNA, polypeptide 2 (58kDa)	protein-coding
LOC101929153	chr5	4845917	4846117	Intergenic	-	uncharacterized LOC101929153	ncRNA
DDB2	chr11	47237710	47237910	intron (NM_001300734, intron 1 of 5)	DDBB|UV-DDB2	damage-specific DNA binding protein 2, 48kDa	protein-coding
FYB	chr5	39152271	39152471	intron (NM_001243093, intron 3 of 18)	ADAP|PRO0823|SLAP-130	FYN binding protein	protein-coding
TFAP2A-AS1	chr6	10033691	10033891	Intergenic	-	TFAP2A antisense RNA 1	ncRNA
LPHN2	chr1	82169341	82169541	intron (NM_001297704, intron 1 of 20)	CIRL2|CL2|LEC1|LPHH1	latrophilin 2	protein-coding
TRIB2	chr2	12855050	12855250	Intergenic	C5FW|GS3955|TRB2	tribbles pseudokinase 2	protein-coding
LRRC52	chr1	165470654	165470854	non-coding (NR_026744, exon 5 of 7)	-	leucine rich repeat containing 52	protein-coding
TFEB	chr6	41681391	41681591	intron (NM_001167827, intron 1 of 8)	ALPHATFEB|BHLHE35|TCFEB	transcription factor EB	protein-coding
PALM2	chr9	112367287	112367487	Intergenic	AKAP2	paralemmin 2	protein-coding
KIAA1715	chr2	176754482	176754682	Intergenic	LNP|LNP1|Ul|ulnaless	KIAA1715	protein-coding
PLEKHH2	chr2	43861986	43862186	Intergenic	PLEKHH1L	pleckstrin homology domain containing, family H (with MyTH4 domain) member 2	protein-coding
LINC00948	chr10	61517777	61517977	Intergenic	M1|MUSER1	long intergenic non-protein coding RNA 948	ncRNA
MIR610	chr11	28083016	28083216	intron (NM_031217, intron 12 of 16)	MIRN610|hsa-mir-610	microRNA 610	ncRNA
SNX7	chr1	99127847	99128047	intron (NM_152238, intron 1 of 7)	-	sorting nexin 7	protein-coding
IL34	chr16	70666551	70666751	intron (NM_001172772, intron 1 of 6)	C16orf77|IL-34	interleukin 34	protein-coding
GPR139	chr16	20041830	20042030	Intergenic	GPRg1|PGR3	G protein-coupled receptor 139	protein-coding
GYG2P1	chrY	13680966	13681166	Intergenic	GYG2P	glycogenin 2 pseudogene 1	pseudo
KCNJ15	chr21	39669894	39670094	intron (NM_001276437, intron 3 of 3)	IRKK|KIR1.3|KIR4.2	potassium inwardly-rectifying channel, subfamily J, member 15	protein-coding
USP1	chr1	62901657	62901857	promoter-TSS (NM_001017415)	UBP	ubiquitin specific peptidase 1	protein-coding
ROR1	chr1	64197388	64197588	Intergenic	NTRKR1|dJ537F10.1	receptor tyrosine kinase-like orphan receptor 1	protein-coding
C20orf24	chr20	35235269	35235469	intron (NM_018840, intron 1 of 3)	RIP5	chromosome 20 open reading frame 24	protein-coding
VCL	chr10	75759161	75759361	intron (NM_003373, intron 1 of 20)	CMD1W|CMH15|HEL114|MV|MVCL	vinculin	protein-coding
LOC100505736	chr2	28357336	28357536	intron (NM_199193, intron 8 of 13)	-	uncharacterized LOC100505736	ncRNA
ADAMTS12	chr5	33798031	33798231	intron (NM_030955, intron 2 of 23)	PRO4389	ADAM metallopeptidase with thrombospondin type 1 motif, 12	protein-coding
CNP	chr17	40139727	40139927	intron (NM_003315, intron 9 of 13)	CNP1	2',3'-cyclic nucleotide 3' phosphodiesterase	protein-coding
ZBTB10	chr8	81397741	81397941	promoter-TSS (NM_001277145)	RINZF	zinc finger and BTB domain containing 10	protein-coding
EIF3IP1	chr7	110027003	110027203	Intergenic	RG208K23	eukaryotic translation initiation factor 3, subunit I pseudogene 1	pseudo
LOC729506	chr5	8402963	8403163	intron (NR_039984, intron 2 of 5)	-	uncharacterized LOC729506	ncRNA
MPP5	chr14	67766429	67766629	intron (NM_001256550, intron 4 of 14)	PALS1	membrane protein, palmitoylated 5 (MAGUK p55 subfamily member 5)	protein-coding
LINC00273	chr16	33898016	33898216	Intergenic	NCRNA00273|TOP	long intergenic non-protein coding RNA 273	ncRNA
FSCN2	chr17	79490825	79491025	Intergenic	RFSN|RP30	fascin actin-bundling protein 2, retinal	protein-coding
YWHAZ	chr8	101962549	101962749	5' UTR (NM_001135702, exon 1 of 6)	14-3-3-zeta|HEL-S-3|HEL4|KCIP-1|YWHAD	tyrosine 3-monooxygenase/tryptophan 5-monooxygenase activation protein, zeta	protein-coding
EPHA7	chr6	93688212	93688412	Intergenic	EHK-3|EHK3|EK11|HEK11	EPH receptor A7	protein-coding
LINC01194	chr5	12367217	12367417	Intergenic	CT49|TAG	long intergenic non-protein coding RNA 1194	ncRNA
SPINK4	chr9	33232798	33232998	Intergenic	HEL136|PEC-60|PEC60	serine peptidase inhibitor, Kazal type 4	protein-coding
SH2B3	chr12	111875434	111875634	intron (NM_001291424, intron 1 of 6)	IDDM20|LNK	SH2B adaptor protein 3	protein-coding
LOC101926940	chr5	39756404	39756604	Intergenic	-	uncharacterized LOC101926940	ncRNA
GYG2P1	chrY	13463162	13463362	Intergenic	GYG2P	glycogenin 2 pseudogene 1	pseudo
C10orf40	chr10	61751374	61751574	Intergenic	-	chromosome 10 open reading frame 40	ncRNA
CFD	chr19	859452	859652	promoter-TSS (NM_001928)	ADIPSIN|ADN|DF|PFD	complement factor D (adipsin)	protein-coding
XIRP1	chr3	39219328	39219528	Intergenic	CMYA1|Xin	xin actin-binding repeat containing 1	protein-coding
NPR3	chr5	32803376	32803576	Intergenic	ANP-C|ANPR-C|ANPRC|C5orf23|GUCY2B|NPR-C|NPRC	natriuretic peptide receptor 3	protein-coding
FAM9B	chrX	9131273	9131473	Intergenic	TEX39B	family with sequence similarity 9, member B	protein-coding
CDH18	chr5	19666659	19666859	intron (NM_001291956, intron 7 of 14)	CDH14|CDH14L|CDH24	cadherin 18, type 2	protein-coding
LSP1P3	chr5	28957897	28958097	Intergenic	-	lymphocyte-specific protein 1 pseudogene 3	pseudo
LOC101928869	chr15	27674159	27674359	intron (NM_033223, intron 5 of 9)	-	uncharacterized LOC101928869	ncRNA
LOC100507506	chr6	4321220	4321420	Intergenic	-	uncharacterized LOC100507506	ncRNA
MRPS30	chr5	44875772	44875972	Intergenic	MRP-S30|PAP|PDCD9|S30mt	mitochondrial ribosomal protein S30	protein-coding
SLC1A3	chr5	36688788	36688988	TTS (NM_004172)	EA6|EAAT1|GLAST|GLAST1	solute carrier family 1 (glial high affinity glutamate transporter), member 3	protein-coding
EDIL3	chr5	83669311	83669511	intron (NM_001278642, intron 1 of 9)	DEL1	EGF-like repeats and discoidin I-like domains 3	protein-coding
CDH9	chr5	26557588	26557788	Intergenic	-	cadherin 9, type 2 (T1-cadherin)	protein-coding
LOC440982	chr3	147567755	147567955	Intergenic	-	uncharacterized LOC440982	ncRNA
PPP2R4	chr9	131902206	131902406	intron (NM_001271832, intron 7 of 8)	PP2A|PR53|PTPA	protein phosphatase 2A activator, regulatory subunit 4	protein-coding
KRR1	chr12	75905199	75905399	exon (NM_007043, exon 1 of 10)	HRB2|RIP-1	KRR1, small subunit (SSU) processome component, homolog (yeast)	protein-coding
ANP32AP1	chr15	35469125	35469325	Intergenic	-	acidic (leucine-rich) nuclear phosphoprotein 32 family, member A pseudogene 1	pseudo
MICU3	chr8	16931739	16931939	intron (NM_181723, intron 3 of 14)	EFHA2	mitochondrial calcium uptake family, member 3	protein-coding
LOC1720	chr2	83007272	83007472	Intergenic	-	dihydrofolate reductase pseudogene	pseudo
PLXNA2	chr1	208357409	208357609	intron (NM_025179, intron 3 of 31)	OCT|PLXN2	plexin A2	protein-coding
DNAH5	chr5	13876339	13876539	intron (NM_001369, intron 22 of 78)	CILD3|DNAHC5|HL1|KTGNR|PCD	dynein, axonemal, heavy chain 5	protein-coding
PON2	chr7	95064407	95064607	promoter-TSS (NM_000305)	-	paraoxonase 2	protein-coding
GPR176	chr15	40165270	40165470	intron (NM_001271854, intron 1 of 3)	HB-954	G protein-coupled receptor 176	protein-coding
KLF6	chr10	3542493	3542693	Intergenic	BCD1|CBA1|COPEB|CPBP|GBF|PAC1|ST12|ZF9	Kruppel-like factor 6	protein-coding
EDIL3	chr5	83895231	83895431	Intergenic	DEL1	EGF-like repeats and discoidin I-like domains 3	protein-coding
MIR31HG	chr9	21615312	21615512	Intergenic	-	MIR31 host gene (non-protein coding)	ncRNA
SCAMP1	chr5	77656149	77656349	promoter-TSS (NM_004866)	SCAMP|SCAMP37	secretory carrier membrane protein 1	protein-coding
VRK2	chr2	58135947	58136147	intron (NM_001288838, intron 1 of 15)	-	vaccinia related kinase 2	protein-coding
GBAP1	chr1	155192186	155192386	intron (NR_002188, intron 1 of 12)	GBAP	glucosidase, beta, acid pseudogene 1	pseudo
MIR3170	chr13	98905456	98905656	intron (NM_005766, intron 2 of 26)	-	microRNA 3170	ncRNA
TUSC1	chr9	25678545	25678745	5' UTR (NM_001004125, exon 1 of 1)	TSG-9|TSG9	tumor suppressor candidate 1	protein-coding
MIR561	chr2	189279737	189279937	intron (NR_045562, intron 2 of 11)	MIRN561|hsa-mir-561	microRNA 561	ncRNA
SERPINE1	chr7	100769595	100769795	promoter-TSS (NM_000602)	PAI|PAI-1|PAI1|PLANH1	serpin peptidase inhibitor, clade E (nexin, plasminogen activator inhibitor type 1), member 1	protein-coding
SLCO4C1	chr5	101059033	101059233	Intergenic	OATP-H|OATP-M1|OATP4C1|OATPX|PRO2176|SLC21A20	solute carrier organic anion transporter family, member 4C1	protein-coding
SEMA5A	chr5	9539222	9539422	intron (NM_003966, intron 1 of 22)	SEMAF|semF	sema domain, seven thrombospondin repeats (type 1 and type 1-like), transmembrane domain (TM) and short cytoplasmic domain, (semaphorin) 5A	protein-coding
C17orf112	chr17	51379191	51379391	Intergenic	-	chromosome 17 open reading frame 112	protein-coding
NDUFA9	chr12	4758369	4758569	promoter-TSS (NM_001278309)	CC6|CI-39k|CI39k|NDUFS2L|SDR22E1	NADH dehydrogenase (ubiquinone) 1 alpha subcomplex, 9, 39kDa	protein-coding
TOP1	chr20	39637014	39637214	Intergenic	TOPI	topoisomerase (DNA) I	protein-coding
MIR6125	chr12	62658602	62658802	intron (NM_001252078, intron 1 of 21)	hsa-mir-6125	microRNA 6125	ncRNA
OR1A2	chr17	3088259	3088459	Intergenic	OR17-6	olfactory receptor, family 1, subfamily A, member 2	protein-coding
DDIT4	chr10	74057083	74057283	Intergenic	Dig2|REDD-1|REDD1	DNA-damage-inducible transcript 4	protein-coding
MIR101-2	chr9	4851496	4851696	intron (NM_001286699, intron 6 of 6)	MIRN101-2	microRNA 101-2	ncRNA
DENND1B	chr1	197611361	197611561	intron (NM_001300858, intron 10 of 15)	C1ORF18|C1orf218|FAM31B	DENN/MADD domain containing 1B	protein-coding
BBOX1-AS1	chr11	27224063	27224263	intron (NR_125767, intron 2 of 4)	-	BBOX1 antisense RNA 1	ncRNA
LOC340113	chr5	33175497	33175697	Intergenic	-	uncharacterized LOC340113	ncRNA
SYNE2	chr14	64331107	64331307	intron (NM_182914, intron 1 of 115)	EDMD5|NUA|NUANCE|Nesp2|Nesprin-2|SYNE-2|TROPH	spectrin repeat containing, nuclear envelope 2	protein-coding
PHACTR3	chr20	58017538	58017738	Intergenic	C20orf101|H17739|PPP1R123|SCAPIN1|SCAPININ	phosphatase and actin regulator 3	protein-coding
GLI3	chr7	42109853	42110053	intron (NM_000168, intron 4 of 14)	ACLS|GCPS|GLI3-190|GLI3FL|PAP-A|PAPA|PAPA1|PAPB|PHS|PPDIV	GLI family zinc finger 3	protein-coding
GMDS-AS1	chr6	2380845	2381045	intron (NR_046229, intron 4 of 6)	-	GMDS antisense RNA 1 (head to head)	ncRNA
KCNU1	chr8	36854151	36854351	Intergenic	KCNMC1|KCa5|KCa5.1|Kcnma3|Slo3	potassium channel, subfamily U, member 1	protein-coding
NCBP1	chr9	100395079	100395279	promoter-TSS (NM_002486)	CBP80|NCBP|Sto1	nuclear cap binding protein subunit 1, 80kDa	protein-coding
VCAN	chr5	82863530	82863730	intron (NM_001126336, intron 10 of 12)	CSPG2|ERVR|GHAP|PG-M|WGN|WGN1	versican	protein-coding
SLC6A9	chr1	44514047	44514247	Intergenic	GLYT1	solute carrier family 6 (neurotransmitter transporter, glycine), member 9	protein-coding
VAV3	chr1	108202467	108202667	intron (NM_006113, intron 19 of 26)	-	vav 3 guanine nucleotide exchange factor	protein-coding
ARL4A	chr7	13057727	13057927	Intergenic	ARL4	ADP-ribosylation factor-like 4A	protein-coding
CNTN4	chr3	2010944	2011144	Intergenic	AXCAM|BIG-2	contactin 4	protein-coding
DSP	chr6	7480117	7480317	Intergenic	DP|DPI|DPII	desmoplakin	protein-coding
ANKH	chr5	15009630	15009830	Intergenic	ANK|CCAL2|CMDJ|CPPDD|HANK|MANK	ANKH inorganic pyrophosphate transport regulator	protein-coding
AGBL2	chr11	47736965	47737165	promoter-TSS (NM_024783)	CCP2	ATP/GTP binding protein-like 2	protein-coding
GNS	chr12	65108800	65109000	3' UTR (NM_002076, exon 14 of 14)	G6S	glucosamine (N-acetyl)-6-sulfatase	protein-coding
LINC01370	chr20	38828952	38829152	Intergenic	-	long intergenic non-protein coding RNA 1370	ncRNA
ZZZ3	chr1	77970231	77970431	intron (NM_012093, intron 10 of 13)	ATAC1	zinc finger, ZZ-type containing 3	protein-coding
ADAMTSL1	chr9	18456008	18456208	Intergenic	ADAMTSL-1|ADAMTSR1|C9orf94|PUNCTIN	ADAMTS-like 1	protein-coding
INTS10	chr8	19709715	19709915	TTS (NM_018142)	C8orf35|INT10	integrator complex subunit 10	protein-coding
HOMER1	chr5	78857037	78857237	Intergenic	HOMER|HOMER1A|HOMER1B|HOMER1C|SYN47|Ves-1	homer homolog 1 (Drosophila)	protein-coding
KLF4	chr9	110484977	110485177	Intergenic	EZF|GKLF	Kruppel-like factor 4 (gut)	protein-coding
LOC401242	chr6	28726334	28726534	Intergenic	-	uncharacterized LOC401242	ncRNA
HLA-DPB2	chr6	33097940	33098140	Intergenic	DP2B|DPB2|DPbeta2|HLA-DP2B	major histocompatibility complex, class II, DP beta 2 (pseudogene)	pseudo
ZMIZ1-AS1	chr10	80806865	80807065	intron (NR_015429, intron 3 of 7)	-	ZMIZ1 antisense RNA 1	ncRNA
TRIM41	chr5	180650412	180650612	promoter-TSS (NR_039781)	RINCK	tripartite motif containing 41	protein-coding
SGCE	chr7	94217794	94217994	intron (NM_001099400, intron 9 of 10)	DYT11|ESG	sarcoglycan, epsilon	protein-coding
CHST3	chr10	73769505	73769705	3' UTR (NM_004273, exon 3 of 3)	C6ST|C6ST1|HSD	carbohydrate (chondroitin 6) sulfotransferase 3	protein-coding
SLC12A7	chr5	1140638	1140838	Intergenic	KCC4	solute carrier family 12 (potassium/chloride transporter), member 7	protein-coding
CPS1-IT1	chr2	212026056	212026256	Intergenic	CPS1-IT|CPS1IT|CPS1IT1|PRO0132	CPS1 intronic transcript 1 (non-protein coding)	ncRNA
LOC102723517	chr17	70060261	70060461	Intergenic	-	uncharacterized LOC102723517	ncRNA
VCL	chr10	75725970	75726170	Intergenic	CMD1W|CMH15|HEL114|MV|MVCL	vinculin	protein-coding
SMAD6	chr15	67042578	67042778	intron (NR_027654, intron 4 of 4)	AOVD2|HsT17432|MADH6|MADH7	SMAD family member 6	protein-coding
RIMS2	chr8	105044962	105045162	intron (NM_001100117, intron 19 of 23)	OBOE|RAB3IP3|RIM2	regulating synaptic membrane exocytosis 2	protein-coding
IZUMO3	chr9	24733692	24733892	Intergenic	C9orf134|bA20A20.1	IZUMO family member 3	protein-coding
ZWILCH	chr15	66797456	66797656	promoter-TSS (NM_000968)	KNTC1AP|hZwilch	zwilch kinetochore protein	protein-coding
LINC01192	chr3	162436584	162436784	Intergenic	CT64	long intergenic non-protein coding RNA 1192	ncRNA
MIR3660	chr5	89317838	89318038	Intergenic	-	microRNA 3660	ncRNA
CHD5	chr1	6205605	6205805	intron (NM_015557, intron 11 of 41)	CHD-5	chromodomain helicase DNA binding protein 5	protein-coding
MBOAT2	chr2	9074788	9074988	intron (NM_138799, intron 3 of 12)	LPCAT4|OACT2	membrane bound O-acyltransferase domain containing 2	protein-coding
SUCNR1	chr3	151592344	151592544	intron (NM_033050, intron 1 of 2)	GPR91	succinate receptor 1	protein-coding
DDX47	chr12	12953447	12953647	Intergenic	E4-DBP|HQ0256|MSTP162|RRP3	DEAD (Asp-Glu-Ala-Asp) box polypeptide 47	protein-coding
CAMK2N1	chr1	20786253	20786453	Intergenic	PRO1489	calcium/calmodulin-dependent protein kinase II inhibitor 1	protein-coding
PDCD1LG2	chr9	5509801	5510001	promoter-TSS (NM_025239)	B7DC|Btdc|CD273|PD-L2|PDCD1L2|PDL2|bA574F11.2	programmed cell death 1 ligand 2	protein-coding
LOC101928708	chr16	87212758	87212958	Intergenic	-	uncharacterized LOC101928708	ncRNA
MS4A12	chr11	60267990	60268190	intron (NM_001164470, intron 2 of 5)	Ms4a10	membrane-spanning 4-domains, subfamily A, member 12	protein-coding
MCC	chr5	112580979	112581179	intron (NM_001085377, intron 3 of 18)	MCC1	mutated in colorectal cancers	protein-coding
MIR5191	chr1	201684949	201685149	intron (NM_020443, intron 2 of 29)	-	microRNA 5191	ncRNA
LINC00606	chr3	10802321	10802521	non-coding (NR_027102, exon 3 of 3)	-	long intergenic non-protein coding RNA 606	ncRNA
SMARCA2	chr9	2335547	2335747	Intergenic	BAF190|BRM|NCBRS|SNF2|SNF2L2|SNF2LA|SWI2|Sth1p|hBRM|hSNF2a	SWI/SNF related, matrix associated, actin dependent regulator of chromatin, subfamily a, member 2	protein-coding
BEGAIN	chr14	101024107	101024307	intron (NM_001159531, intron 1 of 5)	-	brain-enriched guanylate kinase-associated	protein-coding
RNF19B	chr1	33457982	33458182	Intergenic	IBRDC3|NKLAM	ring finger protein 19B	protein-coding
NREP	chr5	111093014	111093214	promoter-TSS (NM_001142482)	C5orf13|D4S114|P311|PRO1873|PTZ17|SEZ17	neuronal regeneration related protein	protein-coding
LOC340107	chr5	25293438	25293638	Intergenic	-	uncharacterized LOC340107	ncRNA
C10orf40	chr10	61769293	61769493	Intergenic	-	chromosome 10 open reading frame 40	ncRNA
ROR2	chr9	94600167	94600367	intron (NM_004560, intron 1 of 8)	BDB|BDB1|NTRKR2	receptor tyrosine kinase-like orphan receptor 2	protein-coding
SDC2	chr8	97502631	97502831	Intergenic	CD362|HSPG|HSPG1|SYND2	syndecan 2	protein-coding
USP49	chr6	41822303	41822503	intron (NM_018561, intron 3 of 6)	-	ubiquitin specific peptidase 49	protein-coding
LOC101929412	chr5	10491961	10492161	Intergenic	-	uncharacterized LOC101929412	ncRNA
PRDM6	chr5	122559848	122560048	Intergenic	-	PR domain containing 6	protein-coding
UGGT1	chr2	128849253	128849453	intron (NR_027671, intron 1 of 40)	HUGT1|UGCGL1|UGT1	UDP-glucose glycoprotein glucosyltransferase 1	protein-coding
PPCDC	chr15	75397232	75397432	Intergenic	PPC-DC|coaC	phosphopantothenoylcysteine decarboxylase	protein-coding
C6orf123	chr6	168160334	168160534	Intergenic	HGC6.2|dJ431P23.4	chromosome 6 open reading frame 123	ncRNA
TTC17	chr11	43380969	43381169	intron (NM_018259, intron 1 of 23)	-	tetratricopeptide repeat domain 17	protein-coding
SHISA3	chr4	42392808	42393008	Intergenic	hShisa3	shisa family member 3	protein-coding
CDH6	chr5	30537062	30537262	Intergenic	CAD6|KCAD	cadherin 6, type 2, K-cadherin (fetal kidney)	protein-coding
VAMP3	chr1	7461963	7462163	intron (NM_015215, intron 5 of 22)	CEB	vesicle-associated membrane protein 3	protein-coding
LINC00616	chr4	139082852	139083052	intron (NR_038380, intron 3 of 6)	-	long intergenic non-protein coding RNA 616	ncRNA
SPTSSA	chr14	34849559	34849759	Intergenic	C14orf147|SSSPTA	serine palmitoyltransferase, small subunit A	protein-coding
LINC00327	chr13	24074433	24074633	Intergenic	NCRNA00327	long intergenic non-protein coding RNA 327	ncRNA
ITGB6	chr2	161064724	161064924	Intergenic	-	integrin, beta 6	protein-coding
DENND1A	chr9	126695863	126696063	Intergenic	FAM31A|KIAA1608	DENN/MADD domain containing 1A	protein-coding
CEMIP	chr15	81049003	81049203	Intergenic	CCSP1|KIAA1199|TMEM2L	cell migration inducing protein, hyaluronan binding	protein-coding
C14orf105	chr14	58139078	58139278	intron (NM_001206920, intron 1 of 7)	-	chromosome 14 open reading frame 105	protein-coding
ADAMTS12	chr5	33754998	33755198	intron (NM_030955, intron 2 of 23)	PRO4389	ADAM metallopeptidase with thrombospondin type 1 motif, 12	protein-coding
MTUS1	chr8	17660390	17660590	Intergenic	ATBP|ATIP|ICIS|MP44|MTSG1	microtubule associated tumor suppressor 1	protein-coding
ZFHX3	chr16	72911395	72911595	intron (NM_001164766, intron 3 of 8)	ATBF1|ATBT|ZNF927	zinc finger homeobox 3	protein-coding
PACSIN3	chr11	47207309	47207509	promoter-TSS (NM_001184975)	SDPIII	protein kinase C and casein kinase substrate in neurons 3	protein-coding
FGF13	chrX	138295672	138295872	Intergenic	FGF-13|FGF2|FHF-2|FHF2	fibroblast growth factor 13	protein-coding
DDR2	chr1	162575550	162575750	Intergenic	MIG20a|NTRKR3|TKT|TYRO10	discoidin domain receptor tyrosine kinase 2	protein-coding
NRP1	chr10	33553050	33553250	intron (NR_045259, intron 2 of 15)	BDCA4|CD304|NP1|NRP|VEGF165R	neuropilin 1	protein-coding
LOC401177	chr5	18521536	18521736	Intergenic	-	uncharacterized LOC401177	ncRNA
FAM69A	chr1	93368914	93369114	intron (NM_001252273, intron 1 of 4)	-	family with sequence similarity 69, member A	protein-coding
DTNB	chr2	25841799	25841999	intron (NM_183360, intron 4 of 19)	-	dystrobrevin, beta	protein-coding
FAM65B	chr6	25014733	25014933	intron (NM_001286446, intron 1 of 13)	C6orf32|DIFF40|DIFF48|MYONAP|PL48	family with sequence similarity 65, member B	protein-coding
LINC00901	chr3	116805515	116805715	Intergenic	LSAMP-AS4|TCONS_00005428	long intergenic non-protein coding RNA 901	ncRNA
CTNND2	chr5	12229368	12229568	Intergenic	GT24|NPRAP	catenin (cadherin-associated protein), delta 2	protein-coding
ELP6	chr3	47555053	47555253	promoter-TSS (NM_001031703)	C3orf75|TMEM103	elongator acetyltransferase complex subunit 6	protein-coding
COL5A1	chr9	137541242	137541442	intron (NM_001278074, intron 1 of 65)	-	collagen, type V, alpha 1	protein-coding
KIAA0020	chr9	2846874	2847074	Intergenic	HA-8|HLA-HA8|PEN|PUF6|XTP5|hPUF-A	KIAA0020	protein-coding
CDH12	chr5	22949067	22949267	Intergenic	CDHB	cadherin 12, type 2 (N-cadherin 2)	protein-coding
DNAH5	chr5	13667944	13668144	Intergenic	CILD3|DNAHC5|HL1|KTGNR|PCD	dynein, axonemal, heavy chain 5	protein-coding
CD7	chr17	80256081	80256281	Intergenic	GP40|LEU-9|TP41|Tp40	CD7 molecule	protein-coding
LOC101928381	chr9	66855453	66855653	Intergenic	-	uncharacterized LOC101928381	ncRNA
LINC00550	chr13	69073345	69073545	Intergenic	-	long intergenic non-protein coding RNA 550	ncRNA
ACTBL2	chr5	56801140	56801340	Intergenic	ACT	actin, beta-like 2	protein-coding
FCAMR	chr1	207153980	207154180	Intergenic	CD351|FCA/MR	Fc receptor, IgA, IgM, high affinity	protein-coding
ABCA1	chr9	107753315	107753515	Intergenic	ABC-1|ABC1|CERP|HDLDT1|TGD	ATP-binding cassette, sub-family A (ABC1), member 1	protein-coding
HOMER1	chr5	78805396	78805596	intron (NM_001277077, intron 1 of 5)	HOMER|HOMER1A|HOMER1B|HOMER1C|SYN47|Ves-1	homer homolog 1 (Drosophila)	protein-coding
AKAP12	chr6	151389498	151389698	intron (NM_001242768, intron 26 of 27)	AKAP250|SSeCKS	A kinase (PRKA) anchor protein 12	protein-coding
LINC00378	chr13	61341825	61342025	Intergenic	-	long intergenic non-protein coding RNA 378	ncRNA
ROR2	chr9	94668510	94668710	intron (NM_004560, intron 1 of 8)	BDB|BDB1|NTRKR2	receptor tyrosine kinase-like orphan receptor 2	protein-coding
IL15	chr4	142557714	142557914	promoter-TSS (NR_037840)	IL-15	interleukin 15	protein-coding
SLC35F3	chr1	234014376	234014576	Intergenic	-	solute carrier family 35, member F3	protein-coding
SMCO4	chr11	93304067	93304267	Intergenic	C11orf75|FN5	single-pass membrane protein with coiled-coil domains 4	protein-coding
DNAH5	chr5	13663726	13663926	Intergenic	CILD3|DNAHC5|HL1|KTGNR|PCD	dynein, axonemal, heavy chain 5	protein-coding
RNF217	chr6	125305920	125306120	intron (NR_104440, intron 1 of 6)	C6orf172|IBRDC1|dJ84N20.1	ring finger protein 217	protein-coding
UQCC1	chr20	33975534	33975734	intron (NM_199487, intron 2 of 8)	BFZB|C20orf44|CBP3|UQCC	ubiquinol-cytochrome c reductase complex assembly factor 1	protein-coding
FBXL2	chr3	33344890	33345090	intron (NM_012157, intron 2 of 14)	FBL2|FBL3	F-box and leucine-rich repeat protein 2	protein-coding
SLC6A6	chr3	14502576	14502776	intron (NR_103507, intron 6 of 13)	TAUT	solute carrier family 6 (neurotransmitter transporter), member 6	protein-coding
PDE4D	chr5	58422593	58422793	intron (NM_001104631, intron 5 of 14)	ACRDYS2|DPDE3|HSPDE4D|PDE43|PDE4DN2|STRK1	phosphodiesterase 4D, cAMP-specific	protein-coding
ANKRD26P1	chr16	46454218	46454418	Intergenic	-	ankyrin repeat domain 26 pseudogene 1	pseudo
MIR3606	chr2	189907271	189907471	intron (NM_000393, intron 49 of 53)	-	microRNA 3606	ncRNA
XXYLT1-AS1	chr3	194789111	194789311	3' UTR (NM_152531, exon 4 of 4)	-	XXYLT1 antisense RNA 1	ncRNA
LINC00870	chr3	72256011	72256211	Intergenic	-	long intergenic non-protein coding RNA 870	ncRNA
KIZ-AS1	chr20	21183014	21183214	intron (NR_109956, intron 3 of 7)	-	KIZ antisense RNA 1	ncRNA
ANKH	chr5	15008819	15009019	Intergenic	ANK|CCAL2|CMDJ|CPPDD|HANK|MANK	ANKH inorganic pyrophosphate transport regulator	protein-coding
NAV1	chr1	201569909	201570109	Intergenic	POMFIL3|STEERIN1|UNC53H1	neuron navigator 1	protein-coding
GDNF	chr5	37825554	37825754	intron (NM_001278098, intron 1 of 2)	ATF1|ATF2|HFB1-GDNF|HSCR3	glial cell derived neurotrophic factor	protein-coding
CDH12	chr5	23119514	23119714	Intergenic	CDHB	cadherin 12, type 2 (N-cadherin 2)	protein-coding
CASC19	chr8	128182287	128182487	Intergenic	CARLo-6|LINC01245	cancer susceptibility candidate 19 (non-protein coding)	ncRNA
LOC100507639	chr4	142323980	142324180	Intergenic	-	uncharacterized LOC100507639	ncRNA
SLC45A4	chr8	142237977	142238177	intron (NM_001286646, intron 1 of 7)	-	solute carrier family 45, member 4	protein-coding
CLN8	chr8	1734770	1734970	TTS (NM_018941)	C8orf61|EPMR	ceroid-lipofuscinosis, neuronal 8 (epilepsy, progressive with mental retardation)	protein-coding
AGL	chr1	100318924	100319124	intron (NM_000646, intron 2 of 33)	GDE	amylo-alpha-1, 6-glucosidase, 4-alpha-glucanotransferase	protein-coding
C1orf105	chr1	172291991	172292191	intron (NM_001136127, intron 16 of 19)	-	chromosome 1 open reading frame 105	protein-coding
NEK7	chr1	198228597	198228797	intron (NM_133494, intron 3 of 9)	-	NIMA-related kinase 7	protein-coding
DNMBP	chr10	101754052	101754252	intron (NM_015221, intron 1 of 16)	ARHGEF36|TUBA	dynamin binding protein	protein-coding
HIPK3	chr11	33419738	33419938	Intergenic	DYRK6|FIST3|PKY|YAK1	homeodomain interacting protein kinase 3	protein-coding
AVEN	chr15	34339710	34339910	intron (NM_012125, intron 2 of 2)	PDCD12	apoptosis, caspase activation inhibitor	protein-coding
JAK2	chr9	4986368	4986568	intron (NM_004972, intron 2 of 24)	JTK10|THCYT3	Janus kinase 2	protein-coding
TGDS	chr13	95201776	95201976	Intergenic	SDR2E1|TDPGD	TDP-glucose 4,6-dehydratase	protein-coding
PIK3CA	chr3	178911586	178911786	intron (NM_006218, intron 1 of 20)	CLOVE|CWS5|MCAP|MCM|MCMTC|PI3K|p110-alpha	phosphatidylinositol-4,5-bisphosphate 3-kinase, catalytic subunit alpha	protein-coding
FNDC3A	chr13	49671594	49671794	intron (NR_103528, intron 3 of 25)	FNDC3|HUGO|bA203I16.1|bA203I16.5	fibronectin type III domain containing 3A	protein-coding
SPTSSA	chr14	34848921	34849121	Intergenic	C14orf147|SSSPTA	serine palmitoyltransferase, small subunit A	protein-coding
MIR129-2	chr11	43592235	43592435	Intergenic	MIR-129b|MIRN129-2|mir-129-2	microRNA 129-2	ncRNA
SPATA24	chr5	138739612	138739812	promoter-TSS (NM_194296)	CCDC161|T6441	spermatogenesis associated 24	protein-coding
IRX1	chr5	3590292	3590492	Intergenic	IRX-5|IRXA1	iroquois homeobox 1	protein-coding
LINC00970	chr1	169039973	169040173	intron (NR_104091, intron 1 of 4)	-	long intergenic non-protein coding RNA 970	ncRNA
MIR573	chr4	24427903	24428103	Intergenic	MIRN573|hsa-mir-573	microRNA 573	ncRNA
CCL8	chr17	32639157	32639357	Intergenic	HC14|MCP-2|MCP2|SCYA10|SCYA8	chemokine (C-C motif) ligand 8	protein-coding
NDUFS6	chr5	1806048	1806248	intron (NM_004553, intron 2 of 3)	CI-13kA|CI-13kD-A|CI13KDA	NADH dehydrogenase (ubiquinone) Fe-S protein 6, 13kDa (NADH-coenzyme Q reductase)	protein-coding
LRRC3B	chr3	26902656	26902856	Intergenic	LRP15	leucine rich repeat containing 3B	protein-coding
LOC340113	chr5	33144596	33144796	Intergenic	-	uncharacterized LOC340113	ncRNA
ANXA1	chr9	75747431	75747631	Intergenic	ANX1|LPC1	annexin A1	protein-coding
CA1	chr8	86245738	86245938	exon (NM_001164830, exon 4 of 7)	CA-I|CAB|Car1|HEL-S-11	carbonic anhydrase I	protein-coding
IRF1	chr5	131832490	131832690	Intergenic	IRF-1|MAR	interferon regulatory factor 1	protein-coding
SNX7	chr1	98952466	98952666	Intergenic	-	sorting nexin 7	protein-coding
POMGNT2	chr3	43154249	43154449	Intergenic	AGO61|C3orf39|GTDC2|MDDGA8	protein O-linked mannose N-acetylglucosaminyltransferase 2 (beta 1,4-)	protein-coding
ATP8B1	chr18	55569089	55569289	Intergenic	ATPIC|BRIC|FIC1|ICP1|PFIC|PFIC1	ATPase, aminophospholipid transporter, class I, type 8B, member 1	protein-coding
CDH9	chr5	27232829	27233029	Intergenic	-	cadherin 9, type 2 (T1-cadherin)	protein-coding
AKAP8L	chr19	15529301	15529501	intron (NR_111971, intron 1 of 15)	HA95|HAP95|NAKAP|NAKAP95	A kinase (PRKA) anchor protein 8-like	protein-coding
RPL39L	chr3	186819606	186819806	Intergenic	RPL39L1	ribosomal protein L39-like	protein-coding
ACSL3	chr2	223698325	223698525	Intergenic	ACS3|FACL3|PRO2194	acyl-CoA synthetase long-chain family member 3	protein-coding
CDH10	chr5	24215683	24215883	Intergenic	-	cadherin 10, type 2 (T2-cadherin)	protein-coding
LOC439933	chr4	34184028	34184228	Intergenic	-	uncharacterized LOC439933	ncRNA
GMNC	chr3	190436570	190436770	Intergenic	GEMC1	geminin coiled-coil domain containing	protein-coding
CDH9	chr5	26846199	26846399	Intergenic	-	cadherin 9, type 2 (T1-cadherin)	protein-coding
ADAMTS12	chr5	33842499	33842699	intron (NM_030955, intron 2 of 23)	PRO4389	ADAM metallopeptidase with thrombospondin type 1 motif, 12	protein-coding
TNFSF10	chr3	172280702	172280902	Intergenic	APO2L|Apo-2L|CD253|TL2|TRAIL	tumor necrosis factor (ligand) superfamily, member 10	protein-coding
DIRAS3	chr1	68453038	68453238	intron (NR_040077, intron 1 of 9)	ARHI|NOEY2	DIRAS family, GTP-binding RAS-like 3	protein-coding
TPTE	chr21	10783844	10784044	Intergenic	CT44|PTEN2	transmembrane phosphatase with tensin homology	protein-coding
CNP	chr17	40117923	40118123	promoter-TSS (NM_033133)	CNP1	2',3'-cyclic nucleotide 3' phosphodiesterase	protein-coding
LINC00645	chr14	28203082	28203282	Intergenic	-	long intergenic non-protein coding RNA 645	ncRNA
KLHL38	chr8	124642569	124642769	Intergenic	C8ORFK36	kelch-like family member 38	protein-coding
GRM7	chr3	7173831	7174031	intron (NM_181874, intron 1 of 10)	GLUR7|GPRC1G|MGLU7|MGLUR7|PPP1R87	glutamate receptor, metabotropic 7	protein-coding
LOC390705	chr16	33293805	33294005	Intergenic	-	protein phosphatase 2, regulatory subunit B'', beta pseudogene	pseudo
LOC101929681	chr5	29823525	29823725	Intergenic	-	uncharacterized LOC101929681	ncRNA
BACH1	chr21	30646623	30646823	intron (NR_027072, intron 1 of 1)	BACH-1|BTBD24	BTB and CNC homology 1, basic leucine zipper transcription factor 1	protein-coding
MTURN	chr7	30179512	30179712	intron (NM_152793, intron 1 of 2)	C7orf41|Ells1	maturin, neural progenitor differentiation regulator homolog (Xenopus)	protein-coding
P2RY1	chr3	152628954	152629154	Intergenic	P2Y1	purinergic receptor P2Y, G-protein coupled, 1	protein-coding
[truncated: 1,623 more rows]
